# Supplementary material for: Differential Contribution of Transcription Factors to Arabidopsis thaliana Defense Against Spodoptera littoralis
Source: Front Plant Sci. 2013 Feb 4;4:13. doi: 10.3389/fpls.2013.00013 (PMC3563046; doi:10.3389/fpls.2013.00013)
Supplement: Supplementary Table S1 — List of insect-induced TFs. [file 42585_Reymond_DataSheet1.XLSX]

## Sheet: Feuil1
Table S1. List of Arabidopsis transcription factors induced by Spodoptera littoralis larvae feeding on 5-week-old Col-0 or coi1-1 plants
			Col-0 5 hr		Col-0 8 days		coi1-1 5 hr		coi1-1 8 days
Probe Id	Description	Agi	log2ratio	adj. P value	log2ratio	adj. P value	log2ratio	adj. P value	log2ratio	adj. P value
CATMA1a25965	STZ (SALT TOLERANCE ZINC FINGER); nucleic acid binding / transcription factor/ zinc ion binding	At1g27730	2.72	0.00328	3.32	0.00011	2.46	0.0005	2.76	0.00031
CATMA1a26550	ATERF11/ERF11 (ERF domain protein 11); DNA binding / transcription factor/ transcription repressor	At1g28370	3.13	0.01273	2.95	0.00233	1.63	0.0046	2.39	0.00029
CATMA1a31015	ATMYC2 (JASMONATE INSENSITIVE 1); DNA binding / transcription factor	At1g32640	1.3	0.01713	2.51	0.00015	0.33	0.19662	0	0.44151
CATMA1a36590	RAP2.6 (related to AP2 6); DNA binding / transcription factor	At1g43160	2.83	0.00835	4.49	3e-05	0.53	0.09341	0.78	0.14489
CATMA1a41675	ATERF3/ERF3 (ETHYLENE RESPONSIVE ELEMENT BINDING FACTOR 3); DNA binding / protein binding / transcription factor/ transcription repressor	At1g50640	0.86	0.02902	1.14	0.00243	0.05	0.48239	0.12	0.3352
CATMA1a43920	ANAC019 (Arabidopsis NAC domain containing protein 19); transcription factor	At1g52890	2.91	0.00306	4.09	8e-05	0.64	0.04577	0.38	0.26135
CATMA1a47745	PAP1 (PRODUCTION OF ANTHOCYANIN PIGMENT 1); DNA binding / transcription factor	At1g56650	1.14	0.07028	1.53	0.00173	-0.11	0.4347	0.37	0.2167
CATMA1a51390	WRKY6 (WRKY DNA-binding protein 6); transcription factor	At1g62300	1.64	0.00363	1.98	0.00219	0.98	0.02611	1.78	0.00252
CATMA1a70060	WRKY40 (WRKY DNA-binding protein 40); transcription factor	At1g80840	2.45802	0.00264399	2.13552	0.0106547	0.943063	0.0474	0.986216	0.0367962
CATMA2a21820	WRKY15 (WRKY DNA-binding protein 15); transcription factor	At2g23320	0.97	0.04848	1.29	0.02965	0.74	0.04448	1.34	0.01978
CATMA2a26940	Dof-type zinc finger domain-containing protein	At2g28510	1.63	0.00281	2.21	0.00097	-0.24	0.25284	-0.02	0.43132
CATMA2a43300	ATERF13/EREBP (ETHYLENE-RESPONSIVE ELEMENT BINDING FACTOR 13); DNA binding / transcription factor	At2g44840	3.64	0.00073	2.78	0.00154	0.15	0.40836	0.37	0.12777
CATMA2a44920	basic helix-loop-helix (bHLH) family protein	At2g46510	2.04	0.00264	2.34	0.00023	-0.04	0.50141	-0.5	0.04469
CATMA2a45630	MYB2 (myb domain protein 2); DNA binding / transcription factor	At2g47190	2.03	0.00131	2.8	9e-05	0.89	0.01278	1.27	0.00276
CATMA3a14910	ATNAC3 (ARABIDOPSIS NAC DOMAIN CONTAINING PROTEIN 55); transcription factor	At3g15500	1.52	0.04896	2.69	0.00072	-0.54	0.07028	-0.04	0.41928
CATMA3a19200	AZF2 (ARABIDOPSIS ZINC-FINGER PROTEIN 2); nucleic acid binding / transcription factor/ zinc ion binding	At3g19580	2.05	0.00437	1.84	0.0029	1.01	0.0111	0.86	0.01192
CATMA3a23245	AtMYB15/AtY19/MYB15 (myb domain protein 15); DNA binding / transcription factor	At3g23250	4.5	0.0002	4.98	0.00013	3.32	0.0005	1.92	0.00966
CATMA3a43300	ATERF#011/CEJ1 (COOPERATIVELY REGULATED BY ETHYLENE AND JASMONATE 1); DNA binding / transcription factor	At3g50260	2.39	0.00126	2.6	0.00333	0.66	0.03862	1.5	0.01203
CATMA4a05750	AtMYB74 (myb domain protein 74); DNA binding / transcription factor	At4g05100	2.58	0.00063	2.72	0.00563	1.58	0.02378	1.47	0.00738
CATMA4a18250	SCL13 (SCARECROW-LIKE 13); transcription factor	At4g17230	1.7	0.00301	2.42	0.00032	0.56	0.08175	0.69	0.0336
CATMA4a18526	ATERF-1 (ETHYLENE RESPONSIVE ELEMENT BINDING FACTOR 1); DNA binding / transcription activator/ transcription factor	At4g17500	1.81	0.00623	2.21	0.00282	-0.41	0.12373	0.38	0.1216
CATMA4a28990	RD26 (RESPONSIVE TO DESSICATION 26); transcription factor	At4g27410	2.09	0.00158	2.61	0.00072	0.71	0.07757	0.78	0.09752
CATMA4a29780	AP2 domain-containing transcription factor, putative	At4g28140	3.71	0.00848	3.09	0.0021	2.44	0.006	1.85	0.01374
CATMA4a33440	WRKY18 (WRKY DNA-binding protein 18); transcription factor	At4g31800	2.5	0.00062	3.14	0.00171	1.58	0.00404	2.07	0.01001
CATMA4a34530	AP2 domain-containing transcription factor TINY, putative	At4g32800	1.41	0.01585	1.84	0.00171	0.27	0.25996	-0.08	0.36915
CATMA4a36240	AP2 domain-containing transcription factor, putative	At4g34410	4.5	0.00051	3.7	0.00078	1.64	0.00132	1.02	0.00478
CATMA4a38575	HSF4 (HEAT SHOCK FACTOR 4); DNA binding / transcription factor	At4g36990	2.04	0.00318	2.66	0.00013	0.92	0.00835	0.68	0.03199
CATMA5a00970	WRKY62 (WRKY DNA-binding protein 62); transcription factor	At5g01900	1.92	0.01836	2.47	0.00156	1.28	0.01005	1.58	0.00098
CATMA5a22200	ANAC091 (Arabidopsis NAC domain containing protein 91); transcription factor	At5g24590	0.99	0.07673	1.87	0.00099	1.39	0.00181	1.57	0.00172
CATMA5a42350	WRKY8 (WRKY DNA-binding protein 8); transcription factor	At5g46350	2.09	0.00186	2.61	0.00033	1.04	0.00533	0.73	0.04425
CATMA5a42920	transcription factor jumonji (jmj) family protein	At5g46910	1.55	0.0534	2.21	0.00506	0.77	0.08802	0.67	0.0618
CATMA5a45500	WRKY48 (WRKY DNA-binding protein 48); transcription factor	At5g49520	2.87	0.00062	2.66	0.00054	1.56	0.00178	1.22	0.01398
CATMA5a46620	squamosa promoter-binding protein, putative	At5g50570	1.92	0.00531	2.14	0.00097	0.61	0.05508	0.42	0.0817
CATMA5a55595	RHL41 (RESPONSIVE TO HIGH LIGHT 41); nucleic acid binding / transcription factor/ zinc ion binding	At5g59820	2.4	0.00188	3.63	9e-05	2.28	0.00107	2.09	0.00092
CATMA5a56580	ATMYB34/ATR1/MYB34 (ALTERED TRYPTOPHAN REGULATION, MYB DOMAIN PROTEIN 34); DNA binding / kinase/ transcription activator/ transcription factor	At5g60890	2.47	0.00355	2.7	0.00012	-0.84	0.03057	-1.01	0.01072
CATMA5a57480	AP2 domain-containing transcription factor family protein	At5g61890	3.12	0.001	4.02	3e-05	2.16	0.00051	2.21	0.00345
CATMA5a57623	AT-HSFB2A (Arabidopsis thaliana heat shock transcription factor B2A); DNA binding / transcription factor	At5g62020	1.29	0.01973	1	0.01644	1	0.02402	0.58	0.03357
CATMA5a58760	BT1 (BTB and TAZ domain protein 1); protein binding / transcription regulator	At5g63160	1.06	0.0282	2.08	0.00059	-0.05	0.49051	0.35	0.14305
CATMA5a60200	ABR1 (ABA REPRESSOR1); DNA binding / transcription factor	At5g64750	3.95	0.0002	3.93	0.00037	2.06	0.00067	1.36	0.06038
CATMA5a62630	AP2 domain-containing transcription factor, putative	At5g67180	1.04	0.03323	1.03	0.05902	-0.44	0.09398	-1.05	0.0058
CATMA5a62765	ATMYB44/ATMYBR1/MYBR1 (MYB DOMAIN PROTEIN 44); DNA binding / transcription factor	At5g67300	1.22	0.01836	1.61	0.00116	0.37	0.13534	1.12	0.00417
