# Supplementary material for: Differential Contribution of Transcription Factors to Arabidopsis thaliana Defense Against Spodoptera littoralis
Source: Front Plant Sci. 2013 Feb 4;4:13. doi: 10.3389/fpls.2013.00013 (PMC3563046; doi:10.3389/fpls.2013.00013)
Supplement: Supplementary Table S2 — Whole-genome expression data for Col-0 and TF mutants. [file 42585_Reymond_DataSheet2.XLSX]

## Sheet: Feuil1
Table S2. Whole-genome analysis of 3-week-old Arabidopsis Col-0 and mutant plants challenged for 8 days with Spodoptera littoralis larvae.
			Col-0		coi1-1		myc234		nac019		nac055		nac019nac055		zat10		zat12		wrky18		wrky40		wrky18wrky40		erf13		azf2		rrtf1
Probe Id	Description	Agi	log2ratio	adj. P value	log2ratio	adj. P value	log2ratio	adj. P value	log2ratio	adj. P value	log2ratio	adj. P value	log2ratio	adj. P value	log2ratio	adj. P value	log2ratio	adj. P value	log2ratio	adj. P value	log2ratio	adj. P value	log2ratio	adj. P value	log2ratio	adj. P value	log2ratio	adj. P value	log2ratio	adj. P value
OPA018006	VSP1 (VEGETATIVE STORAGE PROTEIN 1); acid phosphatase	At5g24780	6.4809	0.000543873	0.586569	0.180675	0.465415	0.2534	5.91915	0.00166017	6.85843	0.0010178	6.59111	0.000403716	5.95006	0.00380951	6.17077	0.00100184	5.90981	0.0057285	5.86751	0.0248579	5.75504	0.00515284	6.3019	0.0813046	5.94272	0.000614546	6.45794	0.0183396
CATMA_GFT_03266	VSP1 (VEGETATIVE STORAGE PROTEIN 1); acid phosphatase	At5g24780 // At5g24770	6.11722	0.000543873	0.0935809	0.471989	2.13719	0.0271981	6.28864	0.000939185	6.44193	0.0010178	6.61586	0.000403716	6.02696	0.00827913	6.03176	0.00457104	5.55282	0.0057285	5.42927	0.0108301	6.4372	0.00397837	6.32916	0.0910791	5.79684	0.000471638	6.42961	0.0248289
CATMA2a37270	GCN5-related N-acetyltransferase (GNAT) family protein	At2g39030	5.56605	0.000543873	-0.338222	0.267382	2.78203	0.0129876	5.4146	0.000939185	6.06746	0.0010178	5.94063	0.000403716	5.5149	0.00380951	5.48598	0.000733856	5.45438	0.0060159	4.93834	0.00812162	4.65312	0.0186933	6.23451	0.0688097	5.24749	0.000471638	6.20621	0.0219051
CATMA4a18490	palmitoyl protein thioesterase family protein	At4g17470	5.24838	0.000543873	-0.0490086	0.511742	2.5351	0.00921307	5.2531	0.000939185	5.51361	0.00123798	5.77716	0.000403716	5.18094	0.00827913	5.55727	0.000733856	4.89151	0.0057285	5.07523	0.00722549	5.3844	0.00397837	5.42791	0.0688097	5.21213	0.000550678	4.43316	0.0258183
OPA021053	VSP2 (VEGETATIVE STORAGE PROTEIN 2); acid phosphatase	At5g24770	5.03357	0.00096261	0.813695	0.203551	2.51609	0.00677134	4.65151	0.00657669	5.84481	0.0010178	5.06185	0.00078115	4.16929	0.00573477	4.34941	0.00760879	5.07758	0.00924507	5.15021	0.00690363	5.89521	0.00506819	4.73949	0.088331	4.43828	0.00173494	5.63406	0.0484975
CATMA2a37570	jacalin lectin family protein	At2g39330	4.92145	0.00077032	-0.570801	0.183004	0.986842	0.0401428	3.6626	0.00677626	4.4318	0.00269319	4.2989	0.00207782	3.59369	0.0143833	3.75951	0.00226776	5.01619	0.00789834	5.91914	0.00690363	5.77911	0.00397837	4.50815	0.0688097	4.09158	0.000471638	5.11192	0.0197622
CATMA1a50170	terpene synthase/cyclase family protein	At1g61120	4.83807	0.000649634	0.0744928	0.486287	1.23445	0.0496821	6.39922	0.00437147	5.54331	0.00326959	6.565	0.00108159	4.8892	0.00971908	5.51763	0.00270534	4.17937	0.0478979	4.69178	0.0666234	4.16663	0.0331389	5.4414	0.131699	4.77496	0.00170852	5.64405	0.0551993
CATMA5a11430	JAS1/JAZ10/TIFY9 (JASMONATE-ZIM-DOMAIN PROTEIN 10)	At5g13220	4.82506	0.000543873	-0.330092	0.185371	0.39231	0.163225	4.82692	0.000939185	4.9872	0.00301942	5.10605	0.000403716	4.26252	0.0387042	4.49439	0.00911977	4.12392	0.0188824	4.47495	0.0192321	3.65414	0.14586	5.53558	0.0688097	4.0553	0.00733946	5.24818	0.0248289
CATMA2a41920	ATTI1 (ARABIDOPSIS THALIANA TRYPSIN INHIBITOR PROTEIN 1)	At2g43510	4.78813	0.00096261	3.32321	0.00984764	4.06982	0.00138049	4.62835	0.0018451	4.78979	0.00207413	5.22387	0.000403716	4.53148	0.0105729	4.73237	0.00222568	3.50961	0.00924507	3.83796	0.0595007	3.98493	0.00557211	4.40484	0.0688097	4.83149	0.000500139	4.20256	0.0540395
CATMA1a43122	MBP2 (MYROSINASE-BINDING PROTEIN 2)	At1g52030	4.74444	0.000576543	0.330458	0.366137	-0.241033	0.349183	4.31163	0.00158232	4.03446	0.00231217	4.55096	0.000575806	3.83973	0.0224068	4.0408	0.00677942	4.22659	0.0140038	4.48424	0.0167382	4.28421	0.00672052	3.79329	0.0688097	3.92453	0.0016957	4.52773	0.0299531
OPA014040	cysteine proteinase, putative	At4g11320	4.6398	0.00113698	-0.0139794	0.564332	1.68241	0.00636581	4.23103	0.00970321	4.57344	0.00326959	4.36078	0.000575806	3.89784	0.0479174	3.38476	0.0458866	5.18489	0.0160791	4.97203	0.0219074	5.23644	0.00397837	4.96797	0.0688097	3.65675	0.00569922	3.93533	0.0183396
CATMA2a31540	RD20 (RESPONSIVE TO DESSICATION 20); calcium ion binding	At2g33380	4.5737	0.000543873	3.33239	0.0020895	3.73902	0.00953371	4.54035	0.0027801	5.01507	0.00207413	4.70502	0.000403716	4.18063	0.0134755	4.67675	0.00333009	3.22942	0.0437136	3.53318	0.0280416	3.95984	0.0242828	4.52967	0.0946891	2.95295	0.000927478	4.37773	0.0258183
CATMA5a04790	oxidoreductase, 2OG-Fe(II) oxygenase family protein	At5g05600	4.57146	0.000543873	0.0278821	0.53802	3.50266	0.00138049	4.63791	0.00152872	4.82021	0.00390203	4.8491	0.000403716	4.39607	0.00827913	3.91115	0.0128476	4.23006	0.00662487	4.17411	0.0192321	3.85509	0.00774099	4.73912	0.0688097	4.37093	0.000927478	4.9922	0.0248289
CATMA1c71764	MBP1 (MYROSINASE-BINDING PROTEIN 1)	At1g52040	4.55394	0.000543873	0.390681	0.166143	-0.101894	0.356569	4.71262	0.00123118	4.54098	0.00207413	4.75001	0.000403716	4.34187	0.0127602	4.43051	0.00787349	3.54531	0.00789834	3.74446	0.0208363	3.86788	0.00660275	4.09885	0.0688097	4.12195	0.00124193	4.29714	0.0183396
CATMA2a36550	oxidoreductase, 2OG-Fe(II) oxygenase family protein	At2g38240	4.53522	0.00103908	-0.236563	0.344004	1.35981	0.0143452	4.48955	0.00123118	4.97775	0.00207413	4.97232	0.000412988	4.81533	0.0151405	5.06284	0.00800018	4.19474	0.0140654	5.00093	0.0269261	3.97762	0.0265674	5.16421	0.107673	3.7245	0.0055407	4.77249	0.0391013
OPA021053_rc	VSP2 (VEGETATIVE STORAGE PROTEIN 2); acid phosphatase	At5g24770	4.4488	0.00097747	-0.18266	0.321068	-0.625699	0.0835011	4.34137	0.000939185	4.9889	0.003052	4.66822	0.000575806	4.6953	0.0138054	4.43754	0.0144992	0.292419	0.458516	1.90388	0.148308	0.372841	0.576422	2.75093	0.184538	3.61353	0.0151008	1.85988	0.187359
CATMA1a43120	jacalin lectin family protein	At1g52000	4.42147	0.00132006	-0.39306	0.130033	1.54315	0.0206805	3.78388	0.0024287	3.84845	0.00315487	4.15274	0.000403716	3.65596	0.0186945	3.72207	0.0100201	2.64519	0.0225949	3.15321	0.0426417	2.35221	0.0478556	3.02507	0.118618	3.3016	0.00282222	3.55304	0.0237862
CATMA5c64456	meprin and TRAF homology domain-containing protein / MATH domain-containing protein	At5g26260	4.33471	0.00074125	0.404961	0.173182	0.375849	0.219944	4.27883	0.00437147	5.33696	0.00123798	4.60134	0.000403716	3.89459	0.0245025	3.78439	0.0211957	5.02264	0.0140654	4.18512	0.0310486	2.61175	0.263792	5.45241	0.0688097	4.06421	0.00350465	4.70832	0.0183396
OLIGO5199	PDF1.2 (Low-molecular-weight cysteine-rich 77)	At5g44420	4.33426	0.0105958	0.228186	0.330749	4.0854	0.00723956	4.78817	0.00152872	3.68121	0.0308575	4.44386	0.000403716	3.5913	0.2894	4.94371	0.0035187	4.56087	0.0205254	3.63687	0.129444	2.77233	0.0218101	3.83349	0.220305	5.06073	0.000927478	6.44126	0.0274004
CATMA1b43120	jacalin lectin family protein	At1g52000	4.29032	0.00074125	0.265413	0.235386	1.5342	0.04956	4.06054	0.00102179	4.27193	0.0041999	4.10878	0.000451702	3.81446	0.0113074	3.7361	0.0107371	2.76493	0.0171834	3.21217	0.0200267	2.84221	0.0183187	3.839	0.0748179	3.33912	0.00271472	3.72341	0.0190876
CATMA4c42253	protease inhibitor/seed storage/lipid transfer protein (LTP) family protein	At4g12500	4.2712	0.00424583	4.48941	0.0020895	5.02868	0.00193103	2.35869	0.0246851	3.5604	0.0203511	3.72882	0.00813825	1.92415	0.388711	2.40976	0.00973133	3.8554	0.0110896	4.15667	0.0167382	2.78265	0.0535698	4.36646	0.0688097	4.65064	0.000471638	5.02166	0.0258183
OPA203545	myrosinase-associated protein, putative	At1g54010	4.19708	0.00747739	0.765821	0.12957	3.66971	0.0033825	2.95452	0.01284	3.33451	0.00390203	3.4919	0.000403716	2.71449	0.0284008	2.87535	0.00560375	5.31943	0.00789834	5.77138	0.00690363	5.19567	0.00515284	3.65241	0.091495	3.75125	0.000783357	3.81441	0.0248289
OPA021448	PDF1.2 (Low-molecular-weight cysteine-rich 77)	At5g44420	4.17833	0.00910963	0.356404	0.187111	4.05706	0.00659256	4.69258	0.0024695	3.35962	0.0283878	4.35058	0.000403716	3.33043	0.276665	4.73741	0.00420524	4.2587	0.0179247	3.81074	0.129444	2.78394	0.0462608	3.55662	0.204228	4.9687	0.0016957	6.06882	0.0366323
CATMA2c47643	aldo/keto reductase family protein	At2g37770	4.17006	0.00074125	3.77923	0.000634878	3.51052	0.00499991	4.19166	0.00254599	4.53873	0.00207413	4.3308	0.000582125	4.61917	0.0103508	4.43289	0.00299536	3.85998	0.0201956	3.36783	0.0196614	2.89579	0.0945632	4.26638	0.10816	3.19919	0.0041609	3.5972	0.0274004
CATMA4a25450	CORI3 (CORONATINE INDUCED 1, JASMONIC ACID RESPONSIVE 2); transaminase	At4g23600	4.15655	0.000963524	0.551549	0.198904	2.14574	0.0235248	3.6418	0.00949321	3.79513	0.0163854	4.38853	0.000499705	4.33975	0.0143833	3.85469	0.00457455	3.10537	0.00924507	3.13683	0.0314646	3.228	0.00730952	3.9876	0.127983	3.98674	0.00105869	3.78128	0.0190876
CATMA1a43460	TSA1 (TSK-ASSOCIATING PROTEIN 1); calcium ion binding / protein binding	At1g52410	4.13218	0.00170397	0.410781	0.186791	1.77663	0.00894006	3.65648	0.0105106	3.87694	0.003052	4.11743	0.000461807	3.10125	0.0127602	3.58459	0.00538323	3.67123	0.00789834	4.23444	0.00722549	3.62145	0.00626269	3.74936	0.0688097	3.57966	0.00133856	4.21972	0.0183396
OLIGO5198	myrosinase-associated protein, putative	At1g54010	4.11133	0.00665098	0.666486	0.207924	3.88515	0.00246293	3.05495	0.00887815	3.35973	0.00390203	3.46556	0.000403716	2.5911	0.0440855	2.67891	0.00785017	5.5221	0.0160791	5.87942	0.00812162	5.51648	0.00572162	3.88986	0.0743185	3.63862	0.000846065	4.25457	0.0183396
CATMA3a28630	ATHMG (HIGH MOBILITY GROUP); transcription factor	At3g28730	4.10313	0.00097747	0.769602	0.119563	1.31909	0.0248311	3.77501	0.00123118	4.03099	0.00767095	4.22977	0.000403716	4.34612	0.016251	4.32445	0.0100201	3.59372	0.00789834	4.53804	0.0108354	3.0905	0.129776	5.30227	0.0688097	3.85775	0.0103961	4.45144	0.0190876
CATMA2a45620	ATGOLS1 (ARABIDOPSIS THALIANA GALACTINOL SYNTHASE 1); transferase, transferring hexosyl groups	At2g47180	4.0809	0.00096261	0.847514	0.0649202	1.36137	0.0182355	3.64595	0.00335097	3.59935	0.010094	3.69092	0.000580729	3.29892	0.0532508	3.56172	0.0104216	2.94627	0.0492449	3.04397	0.0426417	3.35904	0.0176161	3.69083	0.0688097	3.28209	0.00116069	3.5194	0.019333
CATMA4a02660	expressed protein	At4g02360	4.01784	0.00074125	0.602558	0.136803	1.69468	0.096846	3.81774	0.00166017	4.53301	0.00198902	3.99682	0.00102272	4.23309	0.0509702	3.93661	0.0180005	3.87184	0.0114912	4.44411	0.0219074	3.66474	0.0647244	4.6977	0.0688097	3.81396	0.012223	5.12188	0.0183396
CATMA_GFT_02158	PDF1.2 (Low-molecular-weight cysteine-rich 77)	At5g44420 // At1g75830 // At2g26010 // At5g44430 // At2g26020	4.00488	0.0146649	-0.210735	0.414093	3.78708	0.00760939	4.87791	0.00123118	3.66348	0.0315634	4.5887	0.00220003	3.30787	0.258118	4.84401	0.000733856	4.36586	0.0170075	3.75243	0.137641	3.04848	0.0353903	3.73878	0.207039	4.52143	0.000931868	5.93169	0.0365556
CATMA1a16465	LOX3 (Lipoxygenase 3); iron ion binding / lipoxygenase/ metal ion binding / oxidoreductase, acting on single donors with incorporation of molecular oxygen, incorporation of two atoms of oxygen	At1g17420	3.96742	0.0011018	0.86863	0.0945596	0.962721	0.0184815	3.75336	0.00596295	4.2399	0.00832301	4.17084	0.00176982	3.55964	0.0587409	3.58643	0.0184738	2.90833	0.0211235	3.51949	0.057743	2.90394	0.0251461	4.18896	0.0810977	3.65373	0.00911627	3.32469	0.047941
CATMA4a08760	arginase, putative	At4g08870	3.9633	0.00149702	-0.150261	0.471362	1.53944	0.0273202	3.74137	0.00319085	4.14153	0.00228698	4.34801	0.000412988	4.17995	0.0459314	4.1507	0.00677942	3.42344	0.0125552	3.54443	0.0299364	3.77844	0.0144063	4.36268	0.134787	3.48931	0.00124193	3.95457	0.045912
CATMA3a48940	oxidoreductase, 2OG-Fe(II) oxygenase family protein	At3g55970	3.89543	0.00113698	0.143988	0.420257	0.985733	0.0411997	3.66985	0.00319085	4.33743	0.00390203	4.07208	0.000412988	3.93466	0.0134755	3.93282	0.00872489	4.18716	0.0118313	5.09587	0.00812162	4.35928	0.00667564	5.46897	0.0778286	3.52268	0.00774756	4.86082	0.0183396
CATMA1c71290	DHAR1 (DEHYDROASCORBATE REDUCTASE); glutathione dehydrogenase (ascorbate)	At1g19570	3.88771	0.00074125	0.114864	0.412045	1.42244	0.0188188	3.22786	0.0191681	3.76193	0.00646856	3.90367	0.000528113	3.02877	0.0391472	3.21643	0.00538323	2.85479	0.0156538	3.22772	0.0211158	2.84266	0.0144063	2.94047	0.115457	3.05023	0.000927478	3.28667	0.0415611
CATMA1c71201	ATUTR3/UTR3 (UDP-GALACTOSE TRANSPORTER 3); pyrimidine nucleotide sugar transmembrane transporter	At1g14250	3.86058	0.00180616	-0.417119	0.138738	0.434774	0.163555	4.1969	0.00123118	4.12655	0.00207413	4.04792	0.000403716	3.88479	0.0105654	4.17269	0.0058847	3.60464	0.00924507	3.86492	0.00812162	3.8617	0.00738242	4.06049	0.0688097	3.83443	0.00156607	4.20845	0.0190876
CATMA4c42686	ELI3-2 (ELICITOR-ACTIVATED GENE 3)	At4g37990	3.85869	0.00242282	3.25968	0.00320766	3.10456	0.00746819	3.82627	0.00123118	4.09286	0.00228698	4.04695	0.000609427	4.73951	0.0397547	4.75476	0.00787349	3.70352	0.0205254	3.54359	0.109407	2.17546	0.148239	5.1502	0.0794159	3.1501	0.0261494	4.35012	0.0183396
CATMA1a62620	trypsin and protease inhibitor family protein / Kunitz family protein	At1g73325	3.85408	0.00074125	-0.187083	0.32691	0.36796	0.225451	3.80131	0.000939185	3.70014	0.00228698	3.7813	0.000772055	4.51357	0.0134755	4.04636	0.00333009	4.15263	0.0118313	4.30337	0.0196614	4.48782	0.00672052	5.26677	0.0688097	3.26729	0.00569922	4.99321	0.0183396
CATMA4a15770	ATBETA-AMY (BETA-AMYLASE); beta-amylase	At4g15210	3.84354	0.000816117	-0.536729	0.152363	2.43648	0.0137465	4.30263	0.00123118	3.93506	0.00340504	4.32697	0.000552459	4.5655	0.00923968	4.40154	0.0100201	4.09329	0.0148439	4.77029	0.0158253	4.70445	0.00774099	5.59376	0.100162	3.62203	0.0110919	4.2558	0.0190876
CATMA2a32930	FAD-binding domain-containing protein	At2g34810	3.82032	0.00074125	1.76512	0.0159777	2.03717	0.0316595	3.62607	0.00123118	3.98293	0.00228698	3.95707	0.00082884	4.18139	0.0405937	4.01934	0.00783773	3.89188	0.00789834	4.06727	0.00812162	4.15971	0.00506819	4.14302	0.0688097	3.78244	0.00371462	4.37595	0.0258183
CATMA3c57558	FAMT (FARNESOIC ACID CARBOXYL-O-METHYLTRANSFERASE); S-adenosylmethionine-dependent methyltransferase/ farnesoic acid O-methyltransferase	At3g44860	3.79164	0.000903602	-1.1684	0.0509954	0.820881	0.0687141	4.30137	0.00279018	4.92894	0.00207413	4.9996	0.000403716	4.46715	0.00827913	4.43245	0.00457455	2.10221	0.0585767	2.64674	0.0362356	2.83523	0.00853914	3.84438	0.114432	3.96923	0.00150763	4.10572	0.0403719
CATMA4c42223	cysteine proteinase, putative	At4g11320	3.79032	0.000649634	-0.0617269	0.522187	1.5369	0.00636581	3.5136	0.00612514	4.1458	0.00301942	3.62404	0.000403716	3.85775	0.0488523	3.38586	0.0470642	4.87449	0.0272011	3.86091	0.0157229	3.8119	0.00625722	4.2511	0.0688097	3.38968	0.0140568	3.53184	0.019371
CATMA1a47745	PAP1 (PRODUCTION OF ANTHOCYANIN PIGMENT 1); DNA binding / transcription factor	At1g56650	3.74506	0.00426504	0.583625	0.0781698	2.71828	0.0193238	4.75768	0.00136761	4.11634	0.00222003	4.37384	0.000403716	4.50822	0.00923968	4.17503	0.00144106	1.92817	0.110718	2.4465	0.0753207	2.93309	0.115895	3.92297	0.13045	2.91717	0.0136518	2.91802	0.0387357
CATMA1a66010	O-methyltransferase family 2 protein	At1g76790	3.73639	0.00097747	-1.08969	0.141409	-0.676038	0.303989	4.45767	0.0018451	3.97792	0.0238223	4.92657	0.000680682	4.25193	0.0397547	4.00995	0.00919461	4.12215	0.0169764	3.73763	0.0422873	2.90592	0.123255	5.33638	0.116424	3.62934	0.0107697	4.93242	0.0183396
CATMA3a28050	meprin and TRAF homology domain-containing protein / MATH domain-containing protein	At3g28220	3.72241	0.00097747	-1.12328	0.102924	0.0694955	0.454632	3.62164	0.00163187	3.68939	0.00207413	3.77908	0.000451702	3.36383	0.0143833	3.59868	0.0106716	2.62208	0.0122373	2.77447	0.0393186	2.30271	0.0283372	3.36335	0.114999	2.88822	0.015506	3.02193	0.026762
CATMA3a28115	AT14A	At3g28300	3.69949	0.0186963	-1.05557	0.275471	-1.08519	0.0679299	3.23436	0.00158232	2.61822	0.0388943	3.77908	0.00236821	3.71196	0.0479174	3.71982	0.00609963	3.24944	0.0636406	3.69544	0.120572	2.9917	0.112862	3.0566	0.0932451	3.43264	0.00810759	4.3072	0.0197622
OPA025792	LOX3 (Lipoxygenase 3); iron ion binding / lipoxygenase/ metal ion binding / oxidoreductase, acting on single donors with incorporation of molecular oxygen, incorporation of two atoms of oxygen	At1g17420	3.68162	0.00149702	0.411719	0.175503	1.00233	0.0376815	3.41322	0.0059758	3.90425	0.00607814	4.02283	0.00409151	3.42543	0.0405937	3.29722	0.014015	2.43869	0.0371204	3.31819	0.061697	2.12657	0.190627	4.2823	0.135313	3.12705	0.00598304	3.41986	0.0901477
OPA003294	DHAR1 (DEHYDROASCORBATE REDUCTASE); glutathione dehydrogenase (ascorbate)	At1g19570	3.68103	0.00074125	0.115592	0.41037	1.47884	0.0161553	2.61791	0.0412282	3.98789	0.00574844	3.71076	0.000412988	2.84423	0.00971908	3.02761	0.00270534	3.2394	0.013088	3.6006	0.0266928	3.28357	0.00736325	3.158	0.14548	2.96844	0.000927478	3.36879	0.0274004
OPA015018	protein kinase family protein	At4g10390	3.67853	0.00195113	0.210796	0.370988	0.927723	0.0354539	3.49017	0.00252057	3.72765	0.00207413	3.63882	0.000403716	3.00224	0.0190877	3.46924	0.00885556	2.01112	0.0899646	1.4535	0.232502	1.17068	0.399303	3.031	0.105371	2.46395	0.0119163	2.77703	0.063733
CATMA1a63360	strictosidine synthase family protein	At1g74010	3.6411	0.00105661	3.73845	0.0167496	3.35972	0.00246293	3.7474	0.00170343	4.62585	0.00766483	4.18231	0.000772055	3.60685	0.0151405	3.89254	0.0264813	3.28281	0.0349154	2.83589	0.041767	2.36425	0.160289	3.98176	0.0922972	2.86504	0.00865731	3.51857	0.0916642
CATMA4c42252	protease inhibitor/seed storage/lipid transfer protein (LTP) family protein	At4g12490	3.62925	0.0019725	3.67388	0.0022098	4.02908	0.00246293	2.14391	0.0278197	3.20212	0.0315634	3.34785	0.00680858	1.87835	0.371763	2.35226	0.00885556	3.01444	0.013088	3.1684	0.0238066	2.80924	0.022616	3.65811	0.0698834	4.35953	0.000471638	3.48365	0.0554623
CATMA1c71613	ILL6 (IAA-leucine resistant (ILR)-like gene 6); metallopeptidase	At1g44350	3.58651	0.00138323	-0.555638	0.132573	1.5113	0.0197703	3.01953	0.00163187	3.13192	0.00315487	3.33953	0.00120286	3.18897	0.0597357	3.27193	0.0150246	3.43971	0.0156538	3.3247	0.0207718	3.7925	0.0144063	3.47894	0.0688097	3.12145	0.00711174	3.47101	0.0248289
CATMA4a22370	FAD-binding domain-containing protein	At4g20860	3.58558	0.00097747	2.26289	0.0312415	2.63247	0.00659256	2.56624	0.0100251	3.52401	0.0131913	3.23057	0.000451702	2.18413	0.0630759	2.45464	0.00735172	3.4206	0.0122373	3.29104	0.0348525	2.92869	0.0465287	2.89142	0.0688097	3.66829	0.000471638	3.38833	0.0654068
CATMA3b28115	AT14A	At3g28290	3.58214	0.0134702	-1.11665	0.253026	-0.599987	0.221291	3.88625	0.00123118	2.48133	0.0430176	3.63228	0.00169927	3.67432	0.0473038	3.72932	0.00942112	3.60897	0.0269534	3.65782	0.109407	2.99163	0.0916315	3.36583	0.0758797	3.81568	0.0137826	4.79184	0.0183396
CATMA3c57387	AOC1 (ALLENE OXIDE CYCLASE 1)	At3g25760	3.58179	0.00120343	-0.176417	0.434389	1.25902	0.012377	3.34574	0.0027801	4.05188	0.00228698	3.82921	0.000575806	3.13359	0.0468241	3.10345	0.00609963	2.85192	0.0129343	2.90157	0.0266928	2.60355	0.0383828	3.49419	0.0704112	3.36568	0.00167737	3.83693	0.0248289
OPA018006_rc	VSP1 (VEGETATIVE STORAGE PROTEIN 1); acid phosphatase	At5g24780	3.56981	0.00163637	-0.241247	0.265209	-0.48577	0.141294	3.87646	0.00100362	4.5934	0.00354428	4.47171	0.0019644	5.03383	0.0405937	3.94967	0.0223965	-0.0184354	0.62889	0.662697	0.233327	-0.244762	0.587693	2.63169	0.180594	3.33155	0.0215565	0.862859	0.298099
CATMA5a22030	glucosamine/galactosamine-6-phosphate isomerase-related	At5g24420	3.55621	0.00074125	-0.82742	0.0929926	-0.786885	0.0486899	3.716	0.00404803	3.94176	0.00315487	4.00316	0.000744906	3.74919	0.0510679	4.07475	0.0163082	2.89309	0.0325992	3.11363	0.0441733	2.28851	0.0945632	3.8191	0.0688097	3.97951	0.00889837	4.46977	0.0207336
CATMA2a37130	protease inhibitor, putative	At2g38870	3.55325	0.00245046	3.47944	0.00815621	3.7245	0.00246293	2.47217	0.0281008	3.43294	0.00444377	3.33344	0.00143023	2.48028	0.0299288	2.7141	0.00885556	2.84267	0.00939444	2.92104	0.0266928	2.51527	0.0297651	3.2436	0.096292	3.51063	0.00105869	2.95307	0.048005
CATMA_GFT_02651	myrosinase-associated protein, putative	At1g54010 // At1g54000	3.54514	0.00363935	0.333283	0.294665	2.87556	0.00266444	3.10003	0.00163187	3.59951	0.00315487	3.3127	0.000607512	2.75234	0.048619	2.8089	0.00471021	4.81959	0.0129343	5.27412	0.00690363	4.43085	0.0135846	3.71295	0.0704112	3.62645	0.00281081	4.41659	0.0183396
CATMA5a04520	peroxidase, putative	At5g05340	3.52893	0.00518573	4.16878	0.00638045	4.14146	0.00341984	3.67512	0.00691362	3.97946	0.00390203	4.43841	0.000403716	4.08416	0.0127602	4.18903	0.00783773	4.28483	0.0211235	4.70638	0.0108354	4.51486	0.0155414	6.08592	0.0688097	3.42414	0.0118556	5.03544	0.0183396
CATMA5a30680	putative protein	At5g35500	3.50572	0.00097747	-0.0858582	0.497434	0.873987	0.0323173	3.62818	0.00123118	3.01032	0.0464204	3.65286	0.000403716	3.29495	0.0143833	3.17435	0.0163492	2.20242	0.0525133	2.84768	0.0216186	2.42224	0.156223	3.21833	0.153985	3.14258	0.00369445	4.29503	0.0183396
CATMA1a62540	trypsin and protease inhibitor family protein / Kunitz family protein	At1g73260	3.50535	0.00415856	2.19932	0.0323712	2.74101	0.0201493	2.34349	0.00335097	3.37749	0.00376638	2.96479	0.000893699	3.24209	0.092898	3.36581	0.00885556	3.96404	0.0140038	3.74579	0.0761165	4.37411	0.00667564	3.2111	0.0946891	3.33926	0.00733946	4.11965	0.129388
CATMA3a23245	AtMYB15/AtY19/MYB15 (myb domain protein 15); DNA binding / transcription factor	At3g23250	3.49827	0.00508484	2.43915	0.0644989	2.37306	0.00391636	3.18105	0.00279018	4.26021	0.00915448	4.10454	0.000631392	2.79912	0.071996	2.72309	0.0150941	3.651	0.0129343	3.93615	0.0352155	3.18455	0.150796	4.18294	0.0888624	3.68274	0.00663123	4.02155	0.0532026
CATMA5a17520	extracellular dermal glycoprotein-related / EDGP-related	At5g19110	3.4788	0.00470998	-0.161318	0.446806	-0.417926	0.0542858	3.9864	0.00163187	3.30663	0.012971	3.70643	0.00265841	3.71527	0.0517248	3.92849	0.00677942	3.91924	0.0118313	3.85395	0.0432252	3.20481	0.150796	4.81948	0.0688097	3.11048	0.0129448	5.52199	0.0183396
CATMA1a18695	ATCLH1 (CORONATINE-INDUCED PROTEIN 1)	At1g19670	3.47727	0.00212321	-1.77515	0.0554261	0.470956	0.0965958	3.20719	0.00430219	3.0079	0.0101225	3.47733	0.000412988	2.94899	0.0127602	3.23518	0.00457455	2.44763	0.0140654	2.69367	0.0426417	2.48628	0.0283372	2.96628	0.0917811	3.1861	0.00344739	3.279	0.0274004
CATMA2a41940	trypsin inhibitor, putative	At2g43530	3.45785	0.00074125	-0.372164	0.162222	0.493492	0.0624835	3.62339	0.00163187	3.69844	0.0071705	4.14654	0.000403716	3.3356	0.0134755	3.43996	0.00538323	2.78084	0.0118313	2.66153	0.0340344	2.56089	0.0331389	3.3836	0.0688097	3.69307	0.00281081	3.48307	0.0190876
CATMA1c72251	WRKY40 (WRKY DNA-binding protein 40); transcription factor	At1g80840	3.45596	0.00074125	2.06505	0.0414173	1.70981	0.00444263	3.16336	0.00474147	3.64603	0.00662636	3.45093	0.000411269	2.13011	0.160911	2.19663	0.0103144	3.34653	0.0140654	-0.22235	0.464369	-0.314976	0.572897	2.8162	0.102327	3.33879	0.00124193	3.31467	0.0293228
CATMA1c71758	IAR3 (IAA-ALANINE RESISTANT 3); metallopeptidase	At1g51760	3.4553	0.00132006	0.752878	0.0667115	1.20565	0.0115175	3.46738	0.00268065	3.10792	0.0160685	3.47412	0.000908848	2.4515	0.0397547	2.85953	0.00783773	2.59719	0.0371549	3.04879	0.0531132	2.68897	0.0394372	3.35542	0.0688097	2.93487	0.00116069	3.78041	0.0250595
CATMA1c71155	CYP51G1 (CYTOCHROME P450 51); oxygen binding	At1g11610	3.4513	0.00074125	3.53027	0.00268969	2.88871	0.00246293	2.63568	0.0251778	3.64996	0.00921104	3.0286	0.00134711	2.02546	0.068908	2.69155	0.00457455	3.24906	0.00789834	3.56979	0.102659	2.98226	0.00979379	3.43399	0.0688097	3.53504	0.000471638	3.96033	0.0727863
CATMA5a39400	serine-type endopeptidase inhibitor	At5g43580	3.43607	0.0134702	1.36474	0.09293	1.43914	0.0197703	2.60831	0.00266363	3.14951	0.0244383	3.65388	0.000403716	3.12695	0.104215	3.3865	0.0132636	1.71035	0.116243	2.50334	0.156924	0.987399	0.174747	3.71343	0.0691098	3.18322	0.0072692	3.30384	0.0258183
CATMA2a04270	glycine-rich protein	At2g05440	3.42141	0.00150764	1.18477	0.130604	1.38589	0.0899529	2.76937	0.00767338	2.90527	0.0383479	2.87788	0.00107375	2.81863	0.0298076	2.11509	0.0902713	2.80715	0.0330603	2.52402	0.0780029	2.3456	0.0876128	3.26442	0.134469	2.32838	0.0185685	3.00165	0.157148
CATMA4c42615	CAD5 (CINNAMYL ALCOHOL DEHYDROGENASE 5); cinnamyl-alcohol dehydrogenase	At4g34230	3.417	0.00097747	2.98729	0.00815621	2.69986	0.00551795	2.95808	0.00691362	3.27172	0.00963355	3.53066	0.000403716	2.62975	0.0405937	2.82201	0.0100201	2.788	0.040542	3.09429	0.0319333	3.15386	0.0155414	3.1621	0.0688097	3.02632	0.00232381	2.68685	0.0258183
CATMA5c64504	glycosyl hydrolase family 1 protein	At5g28510	3.38855	0.0102642	0.170123	0.435223	3.35573	0.00698616	2.0742	0.00335097	2.90427	0.00697607	2.47105	0.00232595	1.70112	0.145123	1.86392	0.0245099	3.30269	0.0205834	4.92746	0.00812162	1.96071	0.185918	2.31876	0.0951037	2.80786	0.00309554	2.11029	0.0392173
CATMA4a24645	LDOX (TANNIN DEFICIENT SEED 4)	At4g22880	3.38489	0.00074125	-0.250815	0.265209	1.48013	0.0607455	3.50436	0.00123118	3.22397	0.00651153	3.18836	0.00700497	3.85875	0.0181982	3.31349	0.00885556	2.45325	0.126899	1.13006	0.40577	1.38179	0.223374	3.04557	0.0688097	2.03913	0.0306793	2.87606	0.0248289
CATMA1a59980	JAZ9/TIFY7 (JASMONATE-ZIM-DOMAIN PROTEIN 9)	At1g70700	3.38359	0.000543873	0.213528	0.315991	1.66856	0.0108528	3.09094	0.00335097	3.59733	0.00269319	3.38465	0.000403716	2.99615	0.0151405	3.15996	0.00609963	2.94387	0.0180889	2.64693	0.0352155	2.28625	0.0353623	2.7837	0.0742928	2.88837	0.00116069	3.14352	0.0248289
OPA203542	IAR3 (IAA-ALANINE RESISTANT 3); metallopeptidase	At1g51760	3.37463	0.00149702	0.727706	0.0606639	1.1699	0.00866192	3.22734	0.00335097	3.17633	0.011127	2.51751	0.040146	2.8783	0.0245025	3.0048	0.00991397	2.42331	0.12119	2.72348	0.0559321	1.44876	0.254487	3.7034	0.0688097	3.13477	0.00124193	2.72499	0.0274004
CATMA2a45420	CYP709B1 (cytochrome P450, family 709, subfamily B, polypeptide 1); oxygen binding	At2g46960	3.36094	0.000963524	0.662508	0.0718694	1.28011	0.0225825	3.5357	0.00166017	2.86441	0.0246531	3.3685	0.000770619	3.00409	0.0593571	3.15718	0.0114469	2.19049	0.0878041	2.54249	0.117347	1.80965	0.174976	3.66626	0.0688097	2.80463	0.0041609	2.73192	0.0785942
CATMA2a16180	auxin efflux carrier family protein	At2g17500	3.36036	0.000938708	1.99416	0.0108295	2.30932	0.0276408	3.13414	0.00268065	3.21029	0.00390203	3.36613	0.000688627	3.30377	0.0309771	3.30937	0.00885556	3.73256	0.0140654	4.08214	0.0426417	3.33171	0.160289	3.59158	0.0800537	2.72528	0.0111562	4.56899	0.0229775
CATMA1c71260	JAZ5/TIFY11A (JASMONATE-ZIM-DOMAIN PROTEIN 5)	At1g17380	3.35523	0.00640979	0.541409	0.107499	0.813621	0.0178712	3.41192	0.00212832	4.04134	0.00444703	3.96242	0.000403716	3.6644	0.0143833	3.62417	0.00685941	3.12485	0.00924507	3.57481	0.0340606	2.54738	0.112575	5.00405	0.0688097	3.28809	0.00915544	4.41329	0.0183396
CATMA5a18670	ATBCB (ARABIDOPSIS BLUE-COPPER-BINDING PROTEIN); copper ion binding	At5g20230	3.35497	0.00564878	3.03322	0.0102023	2.98589	0.00301776	2.11309	0.0452753	2.52907	0.0286664	2.25441	0.00701402	1.64735	0.144982	1.5431	0.0144992	3.12087	0.0163175	3.04561	0.0238066	2.07176	0.0353623	3.01332	0.0915903	3.66934	0.00105869	3.35468	0.0588881
CATMA2a04825	OPR3 (OPDA-REDUCTASE 3); 12-oxophytodienoate reductase	At2g06050	3.35132	0.000938708	0.706122	0.0980282	1.34418	0.0137705	3.92874	0.00335097	3.8207	0.0156803	3.81086	0.000772055	2.94254	0.016251	3.23184	0.00785017	2.73661	0.0122373	2.99718	0.0158253	3.02724	0.00913958	3.57844	0.0852113	3.40567	0.00133856	3.99903	0.0588881
CATMA4a36890	O-methyltransferase family 2 protein	At4g35160	3.33937	0.00097747	-0.276403	0.308084	-0.233049	0.208432	3.37108	0.00607902	3.70629	0.00662636	3.96953	0.00322462	3.43169	0.0587409	3.65471	0.0227208	2.42371	0.0957817	2.90687	0.110622	1.84717	0.199306	4.0004	0.0688097	3.09779	0.0314391	4.07908	0.0183396
CATMA1a13090	2-oxoglutarate-dependent dioxygenase, putative	At1g14120	3.33866	0.00074125	-0.546055	0.162338	1.2143	0.0598076	2.93153	0.00319085	3.30282	0.0199161	3.56067	0.00166408	2.30222	0.143172	3.13865	0.0237124	2.01061	0.120925	2.23807	0.113695	0.966915	0.242458	4.18337	0.0759907	3.01618	0.0188268	2.736	0.103477
CATMA1a43920	ANAC019 (Arabidopsis NAC domain containing protein 19); transcription factor	At1g52890	3.33743	0.00167404	1.94164	0.00486458	2.55795	0.0121279	-0.171749	0.433947	3.86037	0.00269319	-0.204913	0.201066	3.40379	0.0510679	3.34556	0.0151808	4.32119	0.0114912	4.036	0.0192321	4.79105	0.00506819	4.36082	0.109097	3.28927	0.015506	4.73739	0.0190876
OPA020068	protease inhibitor/seed storage/lipid transfer protein (LTP) family protein	At3g22600	3.30118	0.00255206	4.11861	0.00308848	4.09724	0.00266444	2.79189	0.00277971	3.593	0.00444703	3.61485	0.0030066	3.0692	0.0405285	2.9554	0.0035187	3.48745	0.0767428	2.23307	0.0940633	1.02784	0.220715	4.815	0.0688097	3.54985	0.0021768	2.90921	0.0863218
CATMA4a36050	CAD5 (CINNAMYL ALCOHOL DEHYDROGENASE 5); cinnamyl-alcohol dehydrogenase	At4g34230	3.29075	0.00097747	2.78195	0.00405638	2.69531	0.00551795	2.94486	0.00836725	3.26933	0.0123557	3.48237	0.000403716	2.43538	0.0299288	2.66812	0.0132636	2.65782	0.0269534	2.94935	0.0340344	2.4406	0.0165276	3.09104	0.0688097	2.9774	0.00100166	2.55106	0.0395528
CATMA1a18630	LCR78/PDF1.4 (Low-molecular-weight cysteine-rich 78)	At1g19610	3.27546	0.00166825	3.44217	0.0122697	3.77735	0.00138049	2.20321	0.00658023	2.64571	0.0272474	3.12489	0.00331467	1.97382	0.275592	2.22382	0.00677942	3.71264	0.0189204	4.42526	0.0190297	3.78591	0.00557211	3.68605	0.127689	3.27611	0.000471638	3.57664	0.0190876
CATMA5a06076	PGIP2 (POLYGALACTURONASE INHIBITING PROTEIN 2); protein binding	At5g06870	3.2573	0.000886543	0.0709632	0.500315	0.818127	0.0216177	3.08104	0.00936112	3.25331	0.00315487	2.80262	0.00107943	2.3399	0.0134755	2.5818	0.00885556	2.30555	0.0175571	2.51937	0.0200267	2.39541	0.0185916	2.66859	0.0731197	2.86307	0.00383231	2.90386	0.0293228
CATMA1b43122	MBP2 (MYROSINASE-BINDING PROTEIN 2)	At1g52030	3.24809	0.000649634	0.636549	0.118543	0.243805	0.311791	3.24571	0.00123118	3.4693	0.00735316	3.11722	0.000599078	2.97848	0.0134755	3.2138	0.00785017	3.94834	0.0140654	4.07573	0.00886859	3.14599	0.00672052	3.03437	0.088494	3.0252	0.00271403	3.11096	0.0255434
CATMA5c64100	PGIP2 (POLYGALACTURONASE INHIBITING PROTEIN 2); protein binding	At5g06870	3.24664	0.00074125	-0.108028	0.467306	0.659094	0.0408958	3.36906	0.0024695	3.67922	0.00390203	3.33276	0.000777941	2.94173	0.0342787	3.29999	0.0176317	2.21325	0.0202573	2.91437	0.0391689	2.64412	0.0186933	2.98264	0.0688097	3.05728	0.00308023	2.80037	0.0258183
CATMA3a28120	AT14A	At3g28300	3.24473	0.00944706	-0.545503	0.320328	-0.602	0.167121	3.43835	0.00123118	2.81046	0.0416331	3.94418	0.00145593	3.50267	0.0597375	3.75093	0.00735172	3.02026	0.0496963	3.38691	0.121373	2.65468	0.108247	3.20306	0.088494	3.49051	0.00806174	3.78616	0.0709208
CATMA5a49970	UF3GT (UDP-GLUCOSE:FLAVONOID 3-O-GLUCOSYLTRANSFERASE); transferase, transferring glycosyl groups	At5g54060	3.22466	0.000963524	0.195167	0.318983	1.17293	0.0426161	2.36442	0.00375198	2.15627	0.0436735	2.21732	0.0291255	3.39834	0.0868511	2.85138	0.0144121	2.65997	0.110446	2.01032	0.223175	1.41671	0.316898	3.41722	0.0704112	1.95635	0.051269	1.74953	0.106528
CATMA5a48280	photoassimilate-responsive protein, putative	At5g52390	3.21012	0.00113698	3.39506	0.0208678	3.9382	0.00655022	3.55355	0.00667371	3.31642	0.00231217	3.55355	0.000575806	2.80694	0.0282133	2.89412	0.0110985	3.75232	0.00789834	3.5002	0.0395247	3.43458	0.00672052	4.69114	0.102327	2.60979	0.00949251	5.08253	0.0237426
CATMA4a02090	tolB protein-related	At4g01870	3.20379	0.0011018	3.55803	0.00533091	2.82847	0.00341984	2.07148	0.0124788	2.69688	0.0261675	2.52997	0.0022523	2.01865	0.190471	2.17779	0.00885556	2.57132	0.0452928	2.60836	0.0422873	2.40614	0.0330964	2.9343	0.0704112	3.18422	0.000625679	3.00269	0.0311361
CATMA1a62630	ATDR4 (Arabidopsis thaliana drought-repressed 4)	At1g73330	3.19917	0.0019341	0.195097	0.365765	1.18934	0.0386805	2.64651	0.00297261	3.30626	0.00444703	2.8317	0.000624704	2.28889	0.0402588	1.95369	0.10429	2.14139	0.040542	1.54573	0.241781	1.17938	0.172446	4.30578	0.0888624	2.6813	0.00867674	3.95352	0.0274004
CATMA3c57669	DIN11 (DARK INDUCIBLE 11); oxidoreductase	At3g49620	3.19184	0.0367799	0.814111	0.102688	1.831	0.0365582	3.94749	0.00123118	3.62433	0.00847285	4.056	0.000408495	2.93624	0.0344156	3.68891	0.00255466	4.4317	0.0057285	4.44249	0.0928898	4.01063	0.00506819	5.14609	0.0688097	3.53151	0.00116069	5.71272	0.0183396
CATMA3a08125	DNA binding / nuclease	At3g09250	3.15985	0.0316593	0.165325	0.393512	3.16148	0.00449509	2.04531	0.0481341	2.56507	0.0072592	2.7368	0.000816078	1.59182	0.0769342	1.70111	0.0211957	3.48916	0.140266	5.53612	0.00722549	4.98184	0.00672052	3.30826	0.0704112	2.84296	0.000927478	2.77731	0.0258183
CATMA3c57389	AOC3 (ALLENE OXIDE CYCLASE 3)	At3g25780	3.15044	0.00600955	2.99796	0.0156073	1.82366	0.00921307	4.03425	0.00335097	4.62089	0.00735316	4.0218	0.00220003	3.3771	0.0473038	3.76522	0.0132636	3.41928	0.00924507	3.08594	0.101304	1.98172	0.183908	4.36373	0.138714	3.8313	0.00484043	4.40275	0.0243383
CATMA2a23220	TAT3 (TYROSINE AMINOTRANSFERASE 3); transaminase	At2g24850	3.14465	0.00170397	1.47822	0.068992	2.17031	0.0120754	4.03675	0.0027801	4.40842	0.00771116	4.57711	0.000412988	3.66326	0.00971908	3.97926	0.00785017	3.034	0.0349154	3.6605	0.109407	2.95287	0.0283372	4.56436	0.132719	3.89623	0.00100166	4.82297	0.0391874
CATMA_GFT_01283	S-adenosyl-L-methionine:carboxyl methyltransferase family protein	At3g44870 // At3g44860 // At3g44840	3.12289	0.00094468	-0.445911	0.149858	0.645314	0.0677043	3.80211	0.00335097	3.92315	0.00228698	3.89684	0.000412988	3.74002	0.00971908	3.80182	0.00560375	2.23609	0.0146245	2.71508	0.0477107	2.58106	0.0311113	3.85588	0.176405	2.9513	0.0058138	3.53329	0.0552749
CATMA3a14340	4-methyl-5(b-hydroxyethyl)-thiazole monophosphate biosynthesis protein, putative	At3g14990	3.11865	0.000966302	2.78469	0.0151235	2.03664	0.00894006	2.47589	0.00497275	2.61515	0.0266132	2.91734	0.000575806	1.86183	0.159999	2.19145	0.0251286	2.40337	0.0206381	2.74255	0.0375723	1.91503	0.0769852	2.87362	0.0688097	2.84162	0.00282222	2.73173	0.0262023
CATMA5a59590	peroxidase, putative	At5g64120	3.10933	0.0147423	3.23274	0.00334465	3.72481	0.00341984	1.50725	0.0410327	2.48178	0.0369682	2.68376	0.0167287	0.855803	0.597022	1.02113	0.0302421	3.8397	0.00789834	4.15366	0.0362356	3.33038	0.0324949	3.03593	0.0688097	4.08639	0.000550678	2.89488	0.0248289
CATMA1a61500	THI2.1 (THIONIN 2.1); toxin receptor binding	At1g72260	3.10393	0.0139646	0.435439	0.122285	0.330617	0.161844	3.28549	0.00305326	3.6457	0.0159034	3.29598	0.000575806	3.07466	0.0405937	3.91035	0.0132636	2.53388	0.0140654	3.34081	0.0352155	1.32605	0.122352	5.0712	0.0743185	3.97438	0.0269889	5.33532	0.0183396
OPA016393	LTP4 (LIPID TRANSFER PROTEIN 4); lipid binding	At5g59310	3.09258	0.021907	5.59457	0.000634878	5.17876	0.00266444	5.07921	0.00330331	3.95932	0.00832301	4.65187	0.000528113	4.6888	0.00380951	3.8602	0.00189489	4.24047	0.0525133	4.43066	0.0231982	3.54983	0.103149	5.21256	0.088494	2.47167	0.0165979	4.8891	0.0183396
CATMA4c42251	pEARLI 1; lipid binding	At4g12480	3.09128	0.0154932	4.17652	0.00254434	4.49671	0.00193103	1.3409	0.0497756	2.41814	0.0266132	2.91528	0.0164044	0.841466	0.633801	0.914088	0.0475538	4.42985	0.0057285	4.56094	0.0215392	3.86253	0.00853914	3.54766	0.0688097	4.46832	0.000471638	3.1506	0.0248289
CATMA1a56040	MATE efflux family protein	At1g66760	3.08297	0.00163637	0.909513	0.0630985	1.40453	0.0127943	2.98487	0.00152872	2.85778	0.00735316	3.09731	0.000575806	2.72154	0.114407	2.671	0.0292016	2.3177	0.0451334	2.44341	0.127701	2.99705	0.0456198	2.65459	0.0688097	2.57582	0.00940154	2.75799	0.0274004
CATMA4a38980	CYP81F4 (cytochrome P450, family 81, subfamily F, polypeptide 4); oxygen binding	At4g37410	3.08276	0.00174581	0.150065	0.353956	0.362322	0.104161	3.44884	0.00123118	3.15526	0.00326959	3.32527	0.000575806	3.46974	0.0156267	3.36192	0.0118738	2.77825	0.03315	2.79806	0.110518	1.23822	0.172446	4.64055	0.0688097	3.14565	0.0172816	3.6712	0.0552919
CATMA1a05650	2-oxoglutarate-dependent dioxygenase, putative	At1g06620	3.08044	0.00074125	-0.459299	0.152434	0.161954	0.290393	3.02268	0.00657669	3.53037	0.00390203	3.61236	0.000945049	3.41859	0.0310972	3.98242	0.00783773	2.87028	0.0140654	3.00351	0.0340344	1.44563	0.239544	4.4116	0.0688097	3.07076	0.00759055	4.14041	0.0183396
CATMA1a25965	STZ (SALT TOLERANCE ZINC FINGER); nucleic acid binding / transcription factor/ zinc ion binding	At1g27730	3.08043	0.00348179	2.00927	0.0333226	1.99511	0.00723956	2.37326	0.00335097	3.44799	0.00390203	2.65969	0.00403542	1.33724	0.326046	1.58576	0.0355912	2.64918	0.0425095	3.22749	0.0928898	2.44155	0.172446	1.94534	0.106258	2.3188	0.00289724	2.81677	0.0509244
CATMA2a37550	jacalin lectin family protein	At2g39310	3.06405	0.00202389	0.356992	0.215187	1.05061	0.187883	2.57692	0.00497275	2.00947	0.0547689	2.91696	0.00157385	1.92134	0.0818877	2.16706	0.01709	4.00804	0.0205254	5.23542	0.00886859	4.61999	0.00397837	3.23021	0.0758797	3.06698	0.00218842	3.17543	0.0248289
CATMA3a22590	protease inhibitor/seed storage/lipid transfer protein (LTP) family protein	At3g22620	3.06227	0.00111601	3.96427	0.00258025	3.42835	0.00866192	2.89056	0.0126169	2.81714	0.00444703	3.34849	0.000913252	3.26877	0.0564289	2.9963	0.0132636	4.12755	0.0122373	4.26301	0.00812162	4.40998	0.0101598	3.8737	0.0813046	2.36776	0.0440762	4.81347	0.019371
CATMA1a64320	JAZ2/TIFY10B (JASMONATE-ZIM-DOMAIN PROTEIN 2)	At1g74950	3.05219	0.00182459	-0.24951	0.236762	0.432522	0.054429	2.61163	0.00437147	2.84755	0.0118649	2.88292	0.000601609	2.41549	0.0614112	2.46703	0.0159636	2.1421	0.0180889	2.38473	0.0393518	2.1151	0.0636735	2.56573	0.071596	2.57626	0.00395535	2.43479	0.0366801
CATMA5a42350	WRKY8 (WRKY DNA-binding protein 8); transcription factor	At5g46350	3.03911	0.00074125	2.24143	0.00430377	1.92878	0.0147049	3.07188	0.00365876	3.17748	0.00513789	3.19068	0.000666646	2.75786	0.0111483	2.78466	0.0162611	2.60499	0.0213433	2.61157	0.0681019	1.67575	0.189192	2.77748	0.157644	2.23592	0.0143342	3.33983	0.037122
CATMA1a18220	JAZ1/TIFY10A (JASMONATE-ZIM-DOMAIN PROTEIN 1); protein binding	At1g19180	3.03497	0.00074125	1.3617	0.0114205	1.81317	0.00709431	2.98997	0.0024695	3.55048	0.00390203	3.61955	0.000403716	2.73682	0.0657511	2.66258	0.00564482	2.26875	0.0488702	2.73191	0.0172742	2.72856	0.0183187	3.08198	0.0698834	2.88914	0.00271472	3.63006	0.0886078
CATMA3a08820	ATMDAR3/MDHAR (MONODEHYDROASCORBATE REDUCTASE); monodehydroascorbate reductase (NADH)	At3g09940	3.03315	0.011067	1.91284	0.0202685	1.17065	0.0189401	3.48315	0.004321	2.26247	0.0603574	3.83324	0.000575806	2.80164	0.016251	3.65873	0.00661869	3.52336	0.040542	4.45464	0.0779502	3.47348	0.0622696	3.6756	0.0688097	3.59599	0.00128071	6.13347	0.0258183
CATMA_GFT_03177	leucoanthocyanidin dioxygenase, putative / anthocyanidin synthase, putative	At4g22870 // At4g22880	3.02439	0.0194591	0.310954	0.186056	1.18914	0.104161	3.50519	0.00123118	3.75735	0.0258113	3.3346	0.012713	3.78425	0.00971908	3.25026	0.00299536	2.71432	0.0843022	2.57147	0.161581	0.716846	0.454786	3.61151	0.0742928	2.28741	0.0409822	2.38872	0.0424281
CATMA1a54970	harpin-induced protein-related / HIN1-related / harpin-responsive protein-related	At1g65690	3.02231	0.00074125	2.93678	0.00533091	2.46889	0.00866192	1.92603	0.0317302	2.98195	0.0197547	2.93032	0.00128693	2.01294	0.0486106	2.08054	0.00638633	2.53206	0.0906141	3.29836	0.0501888	2.75552	0.0283372	2.79121	0.0946891	2.84265	0.00167737	3.87489	0.0451154
CATMA2c47583	unknown protein	At2g34070	3.01908	0.0127474	0.479277	0.23846	0.8647	0.033156	2.13445	0.0078216	2.3738	0.00745911	2.25223	0.00678387	2.03626	0.133005	2.27097	0.0275454	2.24463	0.0677052	2.11115	0.087383	1.52054	0.258319	1.75737	0.15724	1.7151	0.0288802	1.99331	0.0470458
CATMA5a60680	GCL1 (GCR2-LIKE 1); catalytic	At5g65280	3.01295	0.00675338	-0.918936	0.0661121	0.800803	0.0943967	3.41356	0.00335097	3.59604	0.00345287	3.41204	0.000642726	2.84026	0.0641086	2.83229	0.0226685	2.03865	0.0370451	2.70302	0.05607	2.35065	0.0564133	3.27962	0.118618	2.19747	0.0202187	2.99685	0.0525897
CATMA1a38000	ATTRX5 (thioredoxin H-type 5); thiol-disulfide exchange intermediate	At1g45145	3.01146	0.00097747	1.86999	0.0120082	1.81929	0.0182355	2.85522	0.00970321	3.71155	0.00621332	3.6148	0.000403716	2.79775	0.0299288	2.92612	0.0144121	2.30549	0.0529271	2.40675	0.0582565	2.49269	0.0144063	3.15491	0.0794159	3.13409	0.00282222	3.49536	0.0525897
CATMA2a35456	RD28 (plasma membrane intrinsic protein 2;3); water channel	At2g37180	2.99573	0.00274167	1.63085	0.0422115	1.70249	0.0336256	3.33538	0.00335097	2.99135	0.00354428	2.74959	0.00160302	2.51384	0.107342	2.75307	0.0209267	2.51098	0.0615517	2.37055	0.113301	1.81647	0.224386	2.594	0.0688097	1.94603	0.0110141	1.81578	0.05173
CATMA1c71262	LOX3 (Lipoxygenase 3); iron ion binding / lipoxygenase/ metal ion binding / oxidoreductase, acting on single donors with incorporation of molecular oxygen, incorporation of two atoms of oxygen	At1g17420	2.99033	0.00808619	0.202143	0.326709	0.670724	0.0296264	2.6761	0.0174477	3.03437	0.0163854	2.47636	0.00509167	2.73734	0.0593571	2.51657	0.0162751	2.33894	0.0452928	2.94149	0.0559321	2.60011	0.0333228	2.96149	0.0845757	2.75625	0.00956325	2.16759	0.0996129
CATMA3c57326	protease inhibitor/seed storage/lipid transfer protein (LTP) family protein	At3g22600	2.98493	0.00388936	4.04201	0.00164181	3.92345	0.00301776	2.64861	0.0024695	2.9961	0.00469835	3.17582	0.00169927	2.89414	0.0734057	2.62288	0.00352454	4.14859	0.0169764	3.55865	0.0319333	3.72412	0.0242828	4.90421	0.0688097	3.01813	0.00865731	3.93749	0.0183396
CATMA3a01430	ABA-responsive protein-related	At3g02480	2.983	0.00760701	4.84376	0.000634878	4.79283	0.00362485	4.71443	0.00163187	3.52636	0.00326959	3.9377	0.000403716	3.71433	0.00971908	3.53628	0.00783773	4.06081	0.0396215	4.81489	0.0130768	4.51785	0.00515284	5.38833	0.0688097	2.83954	0.00684439	4.40077	0.0382617
OPA007905	OPR3 (OPDA-REDUCTASE 3); 12-oxophytodienoate reductase	At2g06050	2.98249	0.00113698	0.168692	0.359574	0.698461	0.0294452	3.36148	0.00935457	3.3735	0.0132137	3.26439	0.00220003	3.04326	0.0282133	3.05953	0.00806781	2.60336	0.0156538	2.89431	0.0266928	2.42726	0.0337156	3.71185	0.115034	3.24964	0.00281081	3.42447	0.0312837
CATMA3a41500	CYP94B3 (cytochrome P450, family 94, subfamily B, polypeptide 3); oxygen binding	At3g48520	2.97505	0.00170397	0.365659	0.164451	0.32615	0.222794	2.62808	0.0151685	3.53731	0.00390203	2.99353	0.00297486	3.17554	0.016251	3.80215	0.0152168	4.32783	0.00924507	4.43003	0.0319333	3.66297	0.00626269	5.28342	0.0860599	2.82269	0.015103	2.95565	0.0248289
CATMA5a31740_bis	CYP81D1 (CYTOCHROME P450 91A1); oxygen binding	At5g36220	2.97499	0.00214728	0.350243	0.157659	1.09542	0.00894006	2.61143	0.0024695	2.56338	0.00839954	3.03545	0.00101097	2.4585	0.0344156	2.5794	0.00783773	2.26553	0.0171834	2.47152	0.0238066	2.23518	0.0318043	2.53242	0.0742928	2.59644	0.00141628	3.34787	0.0415174
CATMA4c42669	esterase, putative	At4g37150	2.95205	0.0028936	1.23318	0.0286679	1.78073	0.0358287	2.27564	0.00504241	3.09144	0.00621332	2.70748	0.00281251	3.05027	0.092898	2.8265	0.0182331	3.05592	0.0275404	3.2994	0.0266928	3.11697	0.174143	2.46538	0.0794159	2.36987	0.0271813	2.71562	0.151532
OPA003294_rc	DHAR1 (DEHYDROASCORBATE REDUCTASE); glutathione dehydrogenase (ascorbate)	At1g19570	2.93974	0.00944706	0.102008	0.473171	0.522804	0.189802	2.53949	0.0026601	2.95168	0.00607814	3.23585	0.000575806	2.67615	0.106159	3.11875	0.00748106	0.00805859	0.632335	0.681004	0.272869	0.0939393	0.688835	1.66926	0.313816	2.16956	0.0146411	0.634139	0.291928
CATMA_GFT_03296	unknown protein	At5g33355 // At3g59930	2.92147	0.0152969	0.600216	0.138735	2.05498	0.00786216	2.40923	0.00255753	3.06196	0.0256397	2.35615	0.0121675	3.38023	0.0758041	4.10729	0.00785017	3.82189	0.00789834	3.59646	0.101574	2.99316	0.0357472	4.50256	0.0688097	3.00064	0.0125155	4.21246	0.0248289
CATMA2a27880	17.6 kDa class I small heat shock protein (HSP17.6B-CI)	At2g29500	2.92106	0.0071844	1.85531	0.0225915	1.70866	0.00636581	2.99703	0.00603025	3.08749	0.0153411	3.14791	0.000403716	2.61031	0.0751994	3.14129	0.0105185	1.23241	0.274123	1.6461	0.188618	0.740184	0.296973	4.10567	0.0688097	3.07005	0.00289724	1.29383	0.242118
CATMA3a39230	expressed protein	At3g46220	2.90306	0.0127594	2.22703	0.00258025	2.32488	0.0124104	2.38997	0.00840205	2.99971	0.003052	2.85946	0.00156834	2.09168	0.102963	2.79533	0.0150941	4.00639	0.0189747	3.85605	0.00812162	4.03078	0.0333228	3.57898	0.115034	2.72049	0.00167737	4.22158	0.0219051
CATMA1a31015	ATMYC2 (JASMONATE INSENSITIVE 1); DNA binding / transcription factor	At1g32640	2.89308	0.00109938	0.509773	0.110919	1.40147	0.00623239	3.02339	0.00152872	2.87917	0.00564677	3.0799	0.00102322	2.75288	0.0427433	2.60608	0.0132636	2.33027	0.0171834	2.69674	0.0721211	2.91739	0.0331389	2.88135	0.0704112	2.42835	0.00371462	2.97332	0.0293228
CATMA4a31330	type I phosphodiesterase/nucleotide pyrophosphatase family protein	At4g29700	2.89129	0.00215874	-1.02194	0.0975077	0.542927	0.138448	2.92301	0.0024695	3.12763	0.00315487	2.66031	0.00217897	2.62713	0.0825171	2.92964	0.00787349	3.13623	0.00924507	3.70215	0.00846312	2.79638	0.0962971	2.91334	0.0688097	2.30663	0.00427798	3.16774	0.0426664
CATMA2c47306	F-box family protein	At2g19630	2.8841	0.00892981	0.394118	0.150912	0.528805	0.173004	3.18502	0.00152872	2.66295	0.0391007	2.69042	0.00237194	2.5111	0.0589644	2.45918	0.0262468	2.38136	0.0618732	2.85007	0.0794523	1.72774	0.148766	3.42321	0.0704112	2.30885	0.0189483	2.59933	0.126765
CATMA5a08270	phosphate-responsive protein, putative	At5g09440	2.86937	0.00341941	2.88487	0.00320766	2.11031	0.00363156	2.48451	0.00628441	2.81549	0.0136995	2.89239	0.000769067	2.25975	0.0589644	2.4462	0.0265545	3.68179	0.0140654	4.32004	0.0167382	3.76392	0.00557211	2.54552	0.0852113	2.45453	0.00867674	3.24525	0.0219051
OLIGO5201	2-oxoglutarate-dependent dioxygenase, putative	At1g06640	2.8529	0.00137994	0.064321	0.499446	0.828819	0.0133223	2.3498	0.0200743	2.88205	0.00376638	2.74166	0.0013627	2.40152	0.0597357	2.57456	0.0137566	2.59883	0.0189747	2.96136	0.0266928	2.82168	0.0242828	2.89958	0.0688097	2.56368	0.0034686	2.24403	0.0344654
CATMA5a55595	RHL41 (RESPONSIVE TO HIGH LIGHT 41); nucleic acid binding / transcription factor/ zinc ion binding	At5g59820	2.84765	0.00460661	2.42978	0.0182994	1.66764	0.0270402	2.21361	0.00257599	3.13512	0.00389833	2.54367	0.00178369	2.06424	0.150496	2.08063	0.00885556	3.36483	0.0449891	3.09261	0.101867	3.10842	0.0914346	3.23112	0.0704112	2.15817	0.0201586	3.57694	0.0258183
OPA025853	sulfotransferase family protein	At5g07010	2.83626	0.00821948	-0.0120251	0.564522	1.13831	0.031119	3.45733	0.0039495	3.50442	0.00276313	2.70828	0.00586729	2.8151	0.032722	3.56557	0.0132636	3.61412	0.0496963	4.9572	0.0477107	4.46154	0.00736325	4.0202	0.088494	2.96464	0.00516749	4.57407	0.0248289
CATMA_GFT_01905	MD-2-related lipid recognition domain-containing protein / ML domain-containing protein	At5g23820 // At5g23830 // At5g23840	2.83405	0.00419522	0.0465861	0.545212	1.94455	0.00301776	3.47432	0.00255753	3.34991	0.00231217	3.41046	0.000403716	3.13604	0.0345325	3.18547	0.0066056	2.93004	0.0118313	3.82133	0.00812162	3.97834	0.00515284	3.27729	0.0688097	2.97682	0.00371462	2.72237	0.0261141
CATMA4a29500	integral membrane family protein	At4g27860	2.82419	0.00134423	0.0729671	0.476486	0.610931	0.0872909	2.97962	0.00416188	2.88697	0.00315487	3.1014	0.000946177	2.65833	0.0345325	2.9116	0.00787349	2.90644	0.0185086	3.5723	0.0466442	1.76052	0.193677	4.09484	0.0688097	2.66827	0.0127538	3.90608	0.0183396
CATMA1a26690	GRX480; thiol-disulfide exchange intermediate	At1g28480	2.81298	0.00253297	0.967964	0.123619	1.33015	0.0111199	3.72851	0.00907384	3.70227	0.00207413	3.38452	0.00102322	2.97126	0.0134755	3.18956	0.0150941	3.56038	0.0156538	3.5488	0.0817828	3.16545	0.0353623	4.48888	0.199247	3.20439	0.0109562	4.68111	0.0520946
CATMA5c65036	LTP3 (LIPID TRANSFER PROTEIN 3); lipid binding	At5g59320	2.81099	0.0103756	4.05401	0.000647326	4.11892	0.00636581	3.94746	0.00456232	3.40306	0.00987163	3.36268	0.000925188	4.28314	0.00971908	2.74155	0.0116277	2.96728	0.0642431	2.87241	0.0190297	2.8298	0.127222	4.24869	0.154166	2.03676	0.0195858	3.46233	0.0297517
CATMA3a37212	NIT2 (NITRILASE 2)	At3g44300	2.81042	0.0264169	1.72963	0.0452349	2.53307	0.00921307	2.40964	0.0027801	2.16007	0.0430176	2.99102	0.000946177	3.0649	0.0696661	3.20788	0.0103144	0.978632	0.0926444	1.28799	0.176416	-0.202628	0.61457	3.077	0.0993443	2.49996	0.0165641	2.26196	0.0714579
CATMA4a23510	methionine sulfoxide reductase domain-containing protein / SeIR domain-containing protein	At4g21850	2.80222	0.00814091	1.61227	0.0105553	1.0027	0.0119294	2.72293	0.00398026	3.12187	0.00651153	3.29254	0.000744906	1.87934	0.0427433	2.64475	0.00760879	3.18616	0.038349	3.41127	0.100515	1.93513	0.25436	3.37615	0.0688097	2.97683	0.00362664	5.17426	0.0183396
CATMA1c72184	O-methyltransferase family 2 protein	At1g76790	2.79115	0.00613672	-1.43529	0.0526358	-0.206159	0.408107	3.73488	0.00163187	3.70815	0.00390203	3.18821	0.00280335	3.58835	0.032722	3.58321	0.0137566	3.76651	0.0201956	3.65936	0.082749	3.01546	0.0702001	4.23192	0.113588	3.0376	0.0131857	5.13505	0.0294171
CATMA4a17080	glycosyl hydrolase family 17 protein	At4g16260	2.79103	0.0129076	2.31943	0.047254	3.94838	0.00551795	2.53305	0.015525	2.95107	0.043998	3.36275	0.00539134	1.77302	0.156841	2.15435	0.0443189	3.45885	0.00789834	3.51062	0.171784	3.02902	0.0499237	3.374	0.159034	3.23139	0.00552577	5.07868	0.0293228
CATMA2a01885	RNS1 (RIBONUCLEASE 1); endoribonuclease	At2g02990	2.79035	0.00249398	3.27657	0.0114205	2.99711	0.00677134	2.19534	0.00560763	3.19128	0.00390203	2.70337	0.00129656	2.5813	0.0754379	2.92131	0.0176317	3.77541	0.051515	3.13453	0.073193	2.53184	0.0330964	3.4494	0.220904	2.69998	0.0134488	3.23612	0.0219051
CATMA1c72195	ANAC032 (Arabidopsis NAC domain containing protein 32); transcription factor	At1g77450	2.78752	0.0030078	3.02424	0.012083	2.3628	0.0134916	2.33412	0.00335097	2.64556	0.0143882	2.8514	0.00078115	2.7499	0.0405937	2.88375	0.0128476	2.06465	0.0425095	2.95835	0.0238066	3.14896	0.0144063	2.78939	0.105371	2.29961	0.00915358	3.02402	0.0293228
CATMA1c71802	myrosinase-associated protein, putative	At1g54020	2.78617	0.00255206	-0.168075	0.452617	-0.017375	0.473698	2.99724	0.0018451	3.79439	0.00207413	3.41755	0.00272059	3.35251	0.032722	3.67067	0.0227208	3.30763	0.013088	3.84563	0.0598493	1.67117	0.229314	4.53842	0.0688097	3.07821	0.0360416	5.30667	0.0183396
CATMA4a05750	AtMYB74 (myb domain protein 74); DNA binding / transcription factor	At4g05100	2.78489	0.0112083	2.63703	0.00308848	1.53254	0.0479227	2.41117	0.00919371	2.77703	0.0286664	2.80428	0.00108159	2.44376	0.0809703	2.25147	0.0184738	2.71339	0.0437002	1.73063	0.224335	2.22869	0.187472	3.79991	0.10685	1.61831	0.0757054	3.71285	0.0560154
CATMA4a16160	HPL1 (HYDROPEROXIDE LYASE 1); heme binding / iron ion binding / monooxygenase	At4g15440	2.76753	0.00166825	0.16549	0.368092	0.363126	0.108148	2.92738	0.00790392	2.87231	0.0109419	3.11059	0.00176982	3.19599	0.0103508	3.21374	0.00885556	2.44904	0.0602346	2.47195	0.0995722	2.23198	0.139053	2.76334	0.0688097	2.24654	0.0108963	3.52552	0.0219051
CATMA5a12400	MPL1 (MYZUS PERSICAE-INDUCED LIPASE 1); catalytic	At5g14180	2.76744	0.014743	1.16684	0.0728994	1.84779	0.00856187	2.36558	0.0221557	2.28938	0.0758379	3.3722	0.00356053	2.28577	0.0994453	2.49424	0.0151808	3.03642	0.0114912	3.61143	0.0412798	2.25884	0.0772155	3.39905	0.0910791	2.65761	0.00781511	2.83664	0.0248289
CATMA4a36503	ADC2 (ARGININE DECARBOXYLASE 2)	At4g34710	2.76441	0.00353909	1.34162	0.012083	1.65464	0.023126	2.69697	0.00343839	2.42747	0.0119695	2.78504	0.000796349	2.35278	0.132187	2.63309	0.00919461	2.50534	0.0678261	2.489	0.100515	2.66465	0.0534945	2.77963	0.0688097	2.33193	0.00621992	2.82636	0.0274004
CATMA1a10550	ATPMEPCRA; pectinesterase	At1g11580	2.75753	0.0113024	-0.905004	0.138738	0.0901267	0.404904	2.46416	0.00335097	2.29564	0.0159034	1.67645	0.00423657	1.83109	0.068908	2.03024	0.0212258	1.84051	0.038886	2.25431	0.0983275	1.76828	0.0702001	1.80323	0.0808934	1.81691	0.015706	1.92238	0.0484975
CATMA1c71070	2-oxoglutarate-dependent dioxygenase, putative	At1g06640	2.75711	0.00202389	-0.0993338	0.467406	0.887184	0.0178051	2.6784	0.00319085	3.07064	0.00651153	2.86896	0.00143023	2.62505	0.0624635	2.52878	0.0180636	1.98748	0.0272011	2.12148	0.0422873	2.75862	0.0144063	2.0103	0.107492	2.75987	0.00479239	1.52231	0.0769883
CATMA5a40160	FAD-binding domain-containing protein	At5g44390	2.74436	0.00097747	1.87088	0.00758416	1.79123	0.00589044	1.93407	0.00657669	2.43491	0.00847285	2.62132	0.00123344	1.91771	0.136395	2.21445	0.0100201	2.73769	0.0239716	2.01294	0.10639	2.03759	0.172446	3.42977	0.0743185	2.65926	0.00509221	2.91021	0.0258183
CATMA1a43745	late embryogenesis abundant protein, putative / LEA protein, putative	At1g52690	2.7423	0.00255206	5.07675	0.000634878	4.59615	0.0067814	4.41087	0.000939185	4.21081	0.00207413	4.82951	0.000403716	3.78735	0.00827913	3.5095	0.00919461	5.05637	0.0122352	4.36514	0.0684854	5.49809	0.00506819	5.52734	0.0688097	2.47849	0.00308023	5.49123	0.0183396
CATMA1a16880	trypsin and protease inhibitor family protein / Kunitz family protein	At1g17860	2.74042	0.00242757	2.29311	0.00815621	2.3485	0.00540834	2.30646	0.0105106	2.77291	0.0273462	3.01559	0.000769067	1.74809	0.133867	2.43511	0.00885556	2.04165	0.0369481	2.52651	0.0219074	1.70489	0.0477928	2.92247	0.0691098	2.82805	0.00171756	2.68595	0.0577111
CATMA1a31210	expressed protein	At1g32920	2.73091	0.0163352	1.51121	0.0589075	1.46618	0.00943883	2.10023	0.00398026	2.79044	0.0142993	2.21459	0.010876	1.37811	0.39887	1.70199	0.0208751	2.33278	0.0381086	2.93846	0.0726174	2.54378	0.0303892	1.85858	0.0868617	2.47831	0.00451688	1.90117	0.0470929
CATMA5a57420	expressed protein	At5g61820	2.72308	0.00483264	2.63056	0.00853855	2.51109	0.0135877	2.90982	0.00166017	2.70433	0.0163854	2.91243	0.00164891	2.53129	0.0280699	2.92386	0.0103144	1.75106	0.0658738	2.10458	0.121953	1.96254	0.05544	2.702	0.0868617	1.91241	0.00503004	2.85177	0.0722266
CATMA1a16765	PGDH (3-PHOSPHOGLYCERATE DEHYDROGENASE); phosphoglycerate dehydrogenase	At1g17745	2.71036	0.00074125	2.50429	0.0022098	2.54304	0.00921307	2.95352	0.00657669	2.8568	0.0224679	3.20329	0.000499705	2.63848	0.016251	2.73138	0.00885556	2.51104	0.0239716	2.82498	0.0352155	2.65487	0.0144063	3.12638	0.0688097	2.9154	0.00282222	2.80773	0.0258183
CATMA3a28100	expressed protein	At3g28270	2.70196	0.00370729	-0.25168	0.455084	1.04974	0.241924	2.35905	0.0024695	2.44917	0.00766483	2.49719	0.00156834	3.15658	0.0510679	2.67704	0.0169252	1.48239	0.198857	2.54159	0.139282	2.04299	0.22155	2.30808	0.132847	1.56973	0.0301295	3.22769	0.0274004
CATMA2a37680_new	esterase/lipase/thioesterase family protein	At2g39420	2.68587	0.000966302	-0.180996	0.417346	0.968709	0.0213105	3.01777	0.00657669	3.38142	0.00482792	3.55165	0.00127266	2.8885	0.0459314	3.13463	0.00919461	2.46218	0.0191647	2.48834	0.0319333	2.26347	0.0730431	2.96253	0.0794159	3.09783	0.00602689	2.73295	0.0426664
OLIGO5200	ATMYC2 (JASMONATE INSENSITIVE 1); DNA binding / transcription factor	At1g32640	2.67954	0.00166825	0.921538	0.0487964	1.53476	0.00553769	3.30501	0.00319085	2.96933	0.00847285	3.08878	0.00125054	2.53371	0.0299288	2.9135	0.0107695	2.48483	0.0118313	2.27661	0.0598493	2.43963	0.0185916	2.99176	0.0688097	2.57158	0.00227912	2.56203	0.0274004
CATMA2a27830	ATGSTU6 (GLUTATHIONE S-TRANSFERASE 24); glutathione transferase	At2g29440	2.67889	0.00105661	0.464668	0.161128	0.638664	0.0654899	2.48309	0.00555825	2.58224	0.00935146	2.81897	0.000499705	2.38241	0.07122	2.90643	0.0170145	2.3337	0.0766456	3.09399	0.0664103	2.89657	0.0341603	3.15544	0.116424	1.93689	0.0218223	3.57068	0.0714995
OPA021596	17.6 kDa class I small heat shock protein (HSP17.6B-CI)	At2g29500	2.66718	0.00770372	1.61172	0.0526195	1.50451	0.00866192	2.86082	0.0174477	2.71205	0.0146741	2.46782	0.00525653	2.74569	0.0239443	2.79547	0.0121742	3.08441	0.0441953	2.94704	0.074633	1.93883	0.189475	4.49628	0.0704112	2.53182	0.0142773	2.92693	0.0317941
OPA011754	jacalin lectin family protein	At3g16460	2.6454	0.00483264	1.15226	0.0759333	3.00876	0.00301776	1.67002	0.0223665	2.49306	0.00689419	2.35225	0.00284643	1.47715	0.144982	1.77997	0.014015	3.23526	0.0253079	3.45241	0.00959989	3.4843	0.0155414	2.50886	0.0946891	2.83692	0.0053339	2.8295	0.0368704
CATMA5c65035	LTP4 (LIPID TRANSFER PROTEIN 4); lipid binding	At5g59310	2.64465	0.0341503	5.28701	0.00119705	5.17872	0.00356146	4.30518	0.00333873	3.95972	0.00392512	4.00398	0.000403716	4.15662	0.00746404	3.16983	0.00661869	4.36422	0.0253865	3.85152	0.0319333	3.15604	0.0966507	4.6834	0.0688097	2.00245	0.0234799	4.6073	0.0183396
CATMA1a59190	ATH8 (thioredoxin H-type 8); thiol-disulfide exchange intermediate	At1g69880	2.64322	0.0023392	1.34138	0.0300103	1.89133	0.00362485	2.65314	0.00555342	3.29304	0.00390203	2.8436	0.000575806	2.50181	0.0530491	3.36664	0.00783773	3.25844	0.0299049	2.97707	0.0192321	2.46322	0.0944443	4.03967	0.130212	2.68073	0.0135624	2.77767	0.0552749
CATMA2a36050	aldo/keto reductase family protein	At2g37770	2.63571	0.00326771	2.86396	0.00247055	2.6557	0.0133124	3.15504	0.00152872	2.23236	0.0233209	2.75147	0.00219205	3.21715	0.0267588	3.62608	0.00783773	3.38211	0.0140654	3.48026	0.0557453	3.32084	0.0787934	4.34951	0.0688097	2.2671	0.0191317	3.93217	0.0248289
CATMA2a43610	pectinesterase family protein	At2g45220	2.60871	0.00325503	1.47816	0.00984764	2.10766	0.00746819	1.51904	0.0191681	2.07521	0.0324063	2.62535	0.00537745	2.45398	0.0335044	1.99202	0.00885556	3.11097	0.0211235	3.48054	0.0983275	2.89364	0.0461466	2.98003	0.0688097	2.84098	0.00391623	3.25751	0.160362
CATMA3c57395	zinc ion binding	At3g25910	2.60626	0.00180616	0.208884	0.287858	0.647942	0.0304175	2.43172	0.0102732	3.14989	0.00376638	3.07108	0.00095241	2.44438	0.0597357	2.37196	0.012418	1.46563	0.045584	1.83898	0.0559321	1.42417	0.110332	2.24904	0.0704112	2.63886	0.00476206	2.23401	0.0346735
CATMA3a50440	expressed protein	At3g57450	2.60478	0.0200627	1.54105	0.0437926	1.33552	0.00866192	1.9089	0.0059881	2.5083	0.0131913	2.29464	0.0037777	1.40416	0.112805	1.64563	0.00919461	2.22219	0.0260443	2.23871	0.101574	1.75524	0.158923	2.26278	0.193516	2.25161	0.00426813	2.21129	0.0863442
CATMA2a37026	ANNAT4 (ANNEXIN ARABIDOPSIS 4); calcium ion binding / calcium-dependent phospholipid binding	At2g38750	2.5733	0.00326177	-0.684431	0.126038	0.458313	0.0764845	2.75223	0.00167163	2.76479	0.00444377	2.96211	0.00128693	2.91183	0.0282133	2.69243	0.00885556	1.99284	0.0287336	1.93474	0.104286	2.45565	0.0251461	2.43832	0.0704112	2.1605	0.00754116	2.15483	0.0377549
CATMA3a27260	pectate lyase family protein	At3g27400	2.56965	0.012709	1.8286	0.00853855	2.982	0.00709431	2.91697	0.0129415	3.10499	0.00461258	2.99986	0.00127266	2.24428	0.0282133	2.39223	0.017513	3.5884	0.00924507	3.31251	0.0432252	3.11206	0.0144063	3.74747	0.168196	2.00689	0.0131857	3.11245	0.0571678
CATMA2c47489	ATGSTU1 (GLUTATHIONE S-TRANSFERASE 19); glutathione transferase	At2g29490	2.56197	0.010023	1.37185	0.0275941	1.79306	0.0129876	2.73038	0.00791421	2.56916	0.023559	2.94925	0.00111665	2.68646	0.0405937	2.8453	0.0150941	2.06743	0.0275404	2.91775	0.0761165	2.67041	0.0286691	3.47794	0.160027	2.52418	0.00589971	3.2188	0.103564
CATMA5c65143	ATPSK5 (PHYTOSULFOKINE 5 PRECURSOR); growth factor	At5g65870	2.55904	0.0043253	1.57353	0.0928323	0.898435	0.0538453	2.70768	0.00227945	3.01356	0.003052	3.04389	0.000767808	2.57297	0.0718161	2.46912	0.0209267	2.40857	0.0602425	2.31251	0.038932	2.13626	0.133258	2.56403	0.131699	1.93624	0.0166824	2.95779	0.0552919
CATMA2a20850	CYP79B3 (cytochrome P450, family 79, subfamily B, polypeptide 3); oxygen binding	At2g22330	2.54041	0.00354979	0.194187	0.316198	-0.175866	0.26151	2.76019	0.00227733	2.42967	0.0184201	2.74049	0.00161009	2.29634	0.0851002	2.51865	0.0225999	1.50949	0.0652146	1.70855	0.0619091	1.16378	0.160276	2.61625	0.0853628	2.4395	0.00977492	2.85368	0.0250595
CATMA1a58000	hydrolase	At1g68620	2.54029	0.00170397	0.77551	0.0700624	1.17723	0.0121279	1.87735	0.004321	1.66526	0.034964	1.93664	0.00591835	2.1402	0.092898	2.4723	0.0106932	3.19261	0.0155202	3.3224	0.117347	2.35413	0.126038	3.76594	0.0688097	1.81413	0.0183703	3.63444	0.0219051
OPAt5g59320	LTP3 (LIPID TRANSFER PROTEIN 3); lipid binding	At5g59320	2.53933	0.0147113	4.46976	0.000634878	4.36394	0.00659256	3.36175	0.037397	3.78827	0.00376638	4.17503	0.000941325	4.40236	0.00923968	4.01659	0.0125687	2.82119	0.070866	2.17392	0.128315	2.98176	0.0353623	4.08346	0.146392	2.32936	0.0072692	3.2164	0.0349283
OLIGO5197	phosphorylase family protein	At4g24350	2.52661	0.00097747	-1.3078	0.085661	0.454268	0.0723022	2.43792	0.00696111	2.55306	0.0184201	2.82414	0.00161005	2.39771	0.02476	2.53415	0.0103144	2.02379	0.0171694	2.36144	0.0482737	1.42781	0.177951	2.6274	0.0688097	2.59725	0.0021887	2.92091	0.0415174
CATMA3a50520	ATSIP2 (ARABIDOPSIS THALIANA SEED IMBIBITION 2); hydrolase, hydrolyzing O-glycosyl compounds	At3g57520	2.5246	0.0263786	2.01544	0.0813144	2.92501	0.016751	1.74087	0.016272	1.93395	0.0354996	2.05915	0.00237194	1.48896	0.144982	1.63327	0.0208214	2.83014	0.0436534	3.09688	0.0291274	3.07816	0.0622696	2.1526	0.0869208	2.33081	0.00282222	2.97818	0.0248289
CATMA2a34630	ATPDR6/PDR6 (PLEIOTROPIC DRUG RESISTANCE 6); ATPase, coupled to transmembrane movement of substances	At2g36380	2.52106	0.00212321	0.704588	0.0912944	1.02745	0.0194104	2.69508	0.0178562	2.88711	0.0233209	2.94248	0.00164891	2.27915	0.0749347	2.62284	0.0154716	1.8636	0.0767428	2.42328	0.0550834	1.95035	0.0843037	2.0852	0.071596	2.65301	0.00591161	2.85894	0.0293228
CATMA3a15870	jacalin lectin family protein	At3g16450	2.52079	0.00074125	0.422045	0.163656	1.49688	0.0372231	2.20547	0.00467624	2.57528	0.00639251	2.44342	0.000744906	1.72128	0.0593571	2.01419	0.0441004	2.61723	0.0396215	2.7301	0.0395247	1.49875	0.203932	2.76007	0.0818619	2.46806	0.00514189	3.38607	0.0197622
CATMA5a33500	4-coumarate--CoA ligase family protein / 4-coumaroyl-CoA synthase family protein	At5g38120	2.51688	0.00120343	-0.028559	0.542159	-0.0624669	0.420298	2.50336	0.0196132	3.8426	0.00537525	2.42096	0.00177357	3.47103	0.172444	3.52293	0.0250056	3.25128	0.0125552	2.88628	0.0835678	2.86298	0.0333228	3.60285	0.0704112	2.20626	0.0469563	4.06704	0.0183396
CATMA5a21145	MTN3 (ARABIDOPSIS HOMOLOG OF MEDICAGO TRUNCATULA MTN3)	At5g23660	2.51542	0.0207657	-0.344781	0.408894	-0.010753	0.487684	2.32539	0.0120671	2.16725	0.0514535	2.74186	0.00362207	2.3698	0.107434	2.8426	0.0203005	2.12284	0.0369481	2.07339	0.0779502	1.41979	0.23587	2.44935	0.115034	2.45421	0.0165553	2.49674	0.0517682
CATMA5a54970	protein phosphatase 2C, putative / PP2C, putative	At5g59220	2.50637	0.00306102	3.41751	0.0022098	3.27445	0.0146924	2.96346	0.00628441	2.03766	0.00987163	2.65062	0.00260515	2.59758	0.0737226	3.16347	0.0220099	1.98857	0.0906141	2.01103	0.192868	1.60573	0.24781	4.17853	0.0688097	1.81269	0.0542213	3.25793	0.0580984
CATMA5a50090	expressed protein	At5g54170	2.50365	0.00309362	0.452026	0.203193	0.545486	0.0389725	2.38587	0.0117178	2.73485	0.0344079	2.63619	0.00192892	1.95191	0.112107	2.08484	0.0379414	1.51456	0.0767428	2.08524	0.113925	1.42503	0.167568	2.33772	0.0917811	2.43058	0.0151008	2.01999	0.0761921
CATMA3b26965	CLC-B (chloride channel protein B); anion channel/ voltage-gated chloride channel	At3g27170	2.49774	0.000966302	0.470212	0.277002	1.56562	0.013275	2.55948	0.00440125	1.32633	0.051037	1.78935	0.0119743	2.00309	0.0224068	1.92458	0.00783773	1.56657	0.12436	2.01938	0.123316	1.99445	0.177798	2.23924	0.0789605	1.24866	0.0263023	1.72073	0.0580799
CATMA1a22930	ATCSLA10 (Cellulose synthase-like A10); transferase, transferring glycosyl groups	At1g24070	2.49021	0.00527287	-0.31594	0.200694	0.296707	0.203023	2.08056	0.00931884	1.73038	0.0333644	1.9578	0.00597434	2.6821	0.0405937	2.50261	0.0239015	2.46098	0.0210293	2.72654	0.132388	2.23326	0.156988	3.81815	0.0688097	1.98979	0.0591423	3.09153	0.0311361
CATMA5c65037	Encodes a Protease inhibitor/seed storage/LTP family protein [pseudogene]	At5g59330	2.48923	0.00944894	4.17395	0.000672882	4.16146	0.00546739	3.28124	0.00714563	2.52698	0.0239313	3.76635	0.000403716	3.51697	0.0151405	2.68194	0.00609963	3.34543	0.0767428	1.94104	0.0501554	3.02446	0.0702001	3.72471	0.191825	1.58216	0.0330408	2.72394	0.0274004
CATMA4a33440	WRKY18 (WRKY DNA-binding protein 18); transcription factor	At4g31800	2.48244	0.00525099	2.43292	0.0103581	1.71818	0.0129876	2.21454	0.0130114	3.161	0.0121264	2.57487	0.00448808	1.88384	0.0345325	1.59217	0.00885556	-0.52495	0.33871	0.91934	0.355389	2.30567	0.284348	2.69156	0.153332	3.14956	0.000927478	3.29367	0.0415611
CATMA4a01260	expressed protein	At4g01080	2.48232	0.00255206	-0.764279	0.0941748	0.188291	0.314627	2.6175	0.00254273	2.44383	0.0041999	2.37586	0.000814265	2.58756	0.0150857	2.47858	0.00661869	0.907936	0.211355	1.14584	0.15821	1.80638	0.148912	2.19051	0.132282	1.37051	0.0129573	1.9317	0.0613282
CATMA_GFT_03045	strictosidine synthase family protein	At3g51450 // At3g51430 // At3g51440	2.48227	0.00265887	0.278323	0.237463	0.866853	0.0158661	2.83821	0.00794856	3.07589	0.00782915	3.40713	0.000688627	2.7249	0.0246608	2.83387	0.0121742	2.31678	0.0122373	2.33773	0.0216186	2.04706	0.0330964	3.16276	0.129806	2.69724	0.00895933	3.28384	0.0591917
CATMA4c42276	ATCSLA15 (Cellulose synthase-like A15); transferase, transferring glycosyl groups	At4g13410	2.47912	0.00470998	-0.461895	0.122209	-0.138013	0.348272	2.32277	0.0024287	2.4874	0.00689419	2.55923	0.00320381	2.9892	0.0405937	2.44603	0.00538323	2.92444	0.0407235	3.00328	0.0673384	2.22668	0.160289	3.35037	0.0704112	2.14112	0.0229797	4.00999	0.0183396
CATMA3a18680	expressed protein	At3g19030	2.46474	0.00819371	1.368	0.0693766	1.24646	0.0218386	1.82513	0.01284	2.32762	0.0286664	1.87422	0.0079824	0.81854	0.518026	1.13218	0.0518257	2.10251	0.0464789	1.9849	0.0595007	2.48405	0.0350635	1.28675	0.135546	1.33805	0.0106434	1.30442	0.124854
CATMA1a50960	MATE efflux family protein	At1g61890	2.46036	0.0102642	0.73476	0.0819699	1.37334	0.0420196	2.5021	0.00338595	2.44184	0.0348422	2.82668	0.00265841	2.46367	0.0604576	2.14603	0.0154716	1.9134	0.0713352	1.95617	0.146708	2.02347	0.124909	2.63497	0.207172	2.4398	0.0251955	2.20745	0.0530611
CATMA4a26100	phosphorylase family protein	At4g24350	2.45894	0.000963524	-0.838009	0.076332	0.668344	0.038155	2.64382	0.00657669	2.58984	0.0224679	2.99579	0.000688627	2.38826	0.0246486	2.50393	0.00677942	2.03783	0.0213433	2.52783	0.0441733	1.81367	0.0742003	2.54784	0.0698834	2.7129	0.00268005	2.66601	0.0293228
CATMA1a50160	terpene synthase/cyclase family protein	At1g61120	2.45365	0.00640979	-0.141106	0.394149	0.320807	0.148208	2.45493	0.00657669	2.5039	0.00689419	2.7846	0.000941325	3.36799	0.0127602	3.20009	0.0121983	2.54407	0.0396215	3.46198	0.119983	2.36519	0.143736	4.77601	0.0688097	2.8287	0.0309308	4.27552	0.0183396
CATMA2a32200	expressed protein	At2g34070	2.45207	0.00274167	0.342933	0.330689	1.08859	0.0147138	2.05913	0.00305326	1.82745	0.0204982	1.85112	0.0039608	2.29965	0.0593571	2.42645	0.017513	1.8574	0.0837761	2.14514	0.115775	2.00073	0.135261	2.22184	0.0865505	1.71127	0.0255977	2.30231	0.0522512
CATMA5a15500	ATGSTF12 (GLUTATHIONE S-TRANSFERASE 26); glutathione transferase	At5g17220	2.44468	0.00206145	-0.231202	0.29667	1.0843	0.138757	2.57456	0.00398026	1.84419	0.0260465	2.14927	0.0076458	3.10442	0.0345325	2.70265	0.00911977	1.81486	0.140569	2.00681	0.216361	1.1482	0.322164	3.65892	0.0688097	1.47624	0.0771041	2.99618	0.0391013
CATMA4a13280	short-chain dehydrogenase/reductase (SDR) family protein	At4g13180	2.43104	0.00247395	2.78102	0.00911489	1.97511	0.0091184	2.41579	0.0126169	2.56672	0.0123122	2.54739	0.000741141	1.91444	0.0769342	2.4998	0.0137896	1.40591	0.0904243	1.93157	0.10376	1.60275	0.0644084	2.63737	0.10367	2.33807	0.00268005	2.32966	0.0530611
CATMA2c47372	SCPL9; serine carboxypeptidase	At2g23010	2.42773	0.0211574	-0.529976	0.128002	0.850119	0.019975	2.64486	0.00335097	3.08338	0.0101225	3.11878	0.000403716	3.21282	0.0729244	2.97969	0.0192669	2.09471	0.040542	2.23872	0.0666234	2.52795	0.0684212	3.0678	0.0789605	2.35054	0.0110228	1.34094	0.28445
CATMA_GFT_00537	acyl-activating enzyme 12 (AAE12)	At1g65890 // At1g65880	2.41233	0.0178304	0.254215	0.251878	0.325377	0.0894609	3.27575	0.00152872	2.99503	0.00751237	3.57549	0.0028998	3.321	0.0459314	3.46225	0.0144121	3.04082	0.0306326	2.3435	0.182782	2.00604	0.187472	4.94819	0.0688097	2.7576	0.0284691	3.87345	0.0183396
CATMA3a15890	JR1 (Jacalin lectin family protein)	At3g16470	2.40892	0.00097747	-0.044941	0.526841	0.783497	0.0293854	2.2995	0.00906247	2.73228	0.00469835	2.46727	0.00107001	2.10182	0.0696661	2.43394	0.0187347	2.97613	0.00924507	3.18129	0.0200267	3.40214	0.00604935	2.82052	0.0688097	2.21891	0.00684439	2.93691	0.0248289
OPA018269	ATMYB44/ATMYBR1/MYBR1 (MYB DOMAIN PROTEIN 44); DNA binding / transcription factor	At5g67300	2.40781	0.00415856	1.26212	0.0444611	0.918181	0.0257133	1.79595	0.0128316	2.07856	0.0146741	2.02912	0.00274614	1.43828	0.151878	1.57128	0.0187347	2.09985	0.0333497	1.96138	0.0869616	1.97992	0.0358134	2.09169	0.071596	2.11827	0.00711174	1.81495	0.0593527
CATMA1a43455	BGL1 (BETA-GLUCOSIDASE HOMOLOG 1); hydrolase, hydrolyzing O-glycosyl compounds	At1g52400	2.39098	0.00180616	-0.521416	0.363752	0.872651	0.0739122	1.63919	0.0856559	1.96157	0.0224679	2.05475	0.00762203	1.37416	0.123603	1.95705	0.0150246	2.46036	0.0205254	2.71324	0.0181184	2.66876	0.0198677	2.11727	0.142354	1.89402	0.0137036	2.9323	0.0484975
CATMA3a11100	FLR1 (FLOR1); enzyme inhibitor	At3g12145	2.38809	0.00179936	0.049961	0.523743	0.0998785	0.38413	2.04248	0.00319085	2.48698	0.00839954	2.61824	0.000832559	2.23214	0.0193199	2.62056	0.01456	2.00822	0.0266531	1.60936	0.147143	1.71013	0.214489	2.62157	0.0794159	2.0345	0.00559813	2.77288	0.0344654
CATMA2a35330	PAL1 (PHE AMMONIA LYASE 1); phenylalanine ammonia-lyase	At2g37040	2.38795	0.00120597	0.877206	0.0848898	1.4647	0.0119294	1.603	0.0310055	2.1269	0.00735316	1.55829	0.00720865	1.25327	0.104688	1.78605	0.0232464	1.05062	0.170238	1.88724	0.176003	0.968203	0.337919	1.93592	0.160117	1.71273	0.00467565	1.75519	0.155934
CATMA5a12910	cinnamoyl-CoA reductase-related	At5g14700	2.3858	0.00468628	1.00415	0.127814	0.949854	0.0412977	1.98408	0.0185148	2.28658	0.0205468	2.38233	0.00307536	2.12958	0.0381748	2.33278	0.0132636	1.44387	0.0425095	1.71492	0.0958843	1.75293	0.100439	2.12547	0.154506	1.764	0.0169273	2.18839	0.109756
CATMA5a25890	tryptophan synthase, beta subunit, putative	At5g28237	2.38388	0.00354979	0.368114	0.306611	0.334534	0.203142	2.27596	0.00593055	3.10759	0.00915448	2.25456	0.0030091	2.22525	0.0281018	3.05434	0.0150941	3.82968	0.0122373	2.61602	0.145149	3.36151	0.0622696	4.19119	0.101419	2.35864	0.0129495	4.31258	0.0463206
CATMA2a27835	ATGSTU5 (Arabidopsis thaliana Glutathione S-transferase (class tau) 5); glutathione transferase	At2g29450	2.3802	0.00471231	0.562933	0.171318	0.777442	0.0515347	2.86292	0.00474147	2.64883	0.022903	2.78012	0.00261582	2.29342	0.0345325	2.21397	0.0127786	1.58385	0.269128	2.21497	0.115119	2.03916	0.142358	2.36449	0.104527	1.73111	0.00924335	2.10166	0.102554
CATMA1c71632	similar to triacylglycerol lipase [Arabidopsis thaliana] (TAIR:AT5G42930.1); similar to lipase class 3 family protein [Arabidopsis thaliana] (TAIR:AT5G67050.1); similar to unnamed protein product [Vitis vinifera] (GB:CAO61357.1); contains InterPro domain	At1g45201	2.37768	0.00140409	-0.165398	0.408611	1.56119	0.0121279	2.25756	0.00706868	2.73889	0.00328059	2.62426	0.000575806	2.53938	0.0205838	2.55247	0.00640774	2.49833	0.013088	2.19717	0.0375772	2.66442	0.0155414	2.73121	0.0688097	2.20253	0.00124193	2.2866	0.0327843
CATMA1a26550	ATERF11/ERF11 (ERF domain protein 11); DNA binding / transcription factor/ transcription repressor	At1g28370	2.37545	0.00382401	1.62881	0.0437926	1.70078	0.0276408	2.47786	0.0059881	3.02547	0.023559	2.61111	0.00207782	1.71643	0.197588	2.17133	0.00834876	2.53847	0.0129343	2.71435	0.0947125	2.22271	0.0330964	2.62768	0.208181	2.52025	0.00927597	3.56524	0.0219051
CATMA2c47084	glycine-rich protein	At2g05440	2.3737	0.00242757	0.600602	0.318792	1.22596	0.0758966	1.59965	0.0108071	2.24779	0.0408533	2.37844	0.000772055	2.16356	0.107342	1.51403	0.107325	2.8618	0.0142307	2.52202	0.0753207	2.67744	0.0351034	3.00284	0.134469	1.79073	0.0218223	3.2971	0.0219051
CATMA3a42820	ATPSK4 (PHYTOSULFOKINE 4 PRECURSOR); growth factor	At3g49780	2.3734	0.00120343	2.01058	0.0333226	1.48161	0.00921307	2.1135	0.0196132	1.76703	0.0651432	2.95395	0.000941325	1.84345	0.0479174	2.24744	0.0132636	2.40652	0.0195354	2.72863	0.0266661	2.09012	0.0924669	2.97775	0.109535	2.54814	0.00426813	2.87622	0.117054
CATMA2a16420	DC1 domain-containing protein	At2g17740	2.37068	0.01133	2.52538	0.00902504	2.57379	0.00318456	1.68157	0.0133213	2.59923	0.0396821	2.84097	0.00261582	1.35529	0.38934	1.43253	0.0180513	1.91436	0.0495016	2.07125	0.116368	0.473512	0.354617	3.9214	0.0688097	2.95137	0.00282222	3.20743	0.0248289
CATMA1a61670	JAZ6/TIFY11B (JASMONATE-ZIM-DOMAIN PROTEIN 6)	At1g72450	2.36498	0.000966302	-0.0852298	0.506593	1.01227	0.0105692	2.02282	0.00600823	1.75585	0.0155509	2.21564	0.00129656	1.65548	0.0718161	1.76334	0.0178352	1.63853	0.0452928	2.09623	0.0561349	1.71174	0.0709637	1.88144	0.0806818	2.05129	0.00242572	2.39759	0.0361504
CATMA3a38175	LOX2 (LIPOXYGENASE 2)	At3g45140	2.36073	0.0125255	-0.656097	0.200383	0.544013	0.081599	2.14408	0.0688009	2.33056	0.0319455	2.49926	0.00178369	2.45785	0.0123888	2.38893	0.00638633	0.997698	0.0906141	0.792435	0.17036	0.65573	0.254005	1.99368	0.129277	2.68408	0.0102076	1.99455	0.0780689
CATMA2a43300	ATERF13/EREBP (ETHYLENE-RESPONSIVE ELEMENT BINDING FACTOR 13); DNA binding / transcription factor	At2g44840	2.36019	0.0037483	0.153675	0.446235	-0.0432756	0.457489	2.47699	0.00330331	3.07942	0.00482792	2.5946	0.0052401	2.43061	0.136346	2.03755	0.0154598	2.85066	0.0184056	3.02126	0.135212	2.73781	0.0449229	1.60595	0.135909	2.31759	0.0316797	3.5	0.0190876
CATMA4c42634	PSAT (phosphoserine aminotransferase); phosphoserine transaminase	At4g35630	2.35411	0.00392032	0.491647	0.102785	0.93752	0.0345251	2.06511	0.0167571	1.95207	0.0387309	2.22783	0.00125054	1.46179	0.0977625	2.0713	0.0185477	1.56065	0.0754339	2.28429	0.0267599	1.72498	0.0918172	1.99657	0.0809746	2.00753	0.00704496	2.04439	0.0636098
CATMA1a08840	leucine-rich repeat transmembrane protein kinase, putative	At1g09970	2.35334	0.00179936	1.69032	0.0391363	1.37327	0.00639001	2.43404	0.0141222	2.51317	0.0310703	2.52673	0.000688627	1.62061	0.133005	1.99552	0.014015	2.14429	0.0463673	2.28318	0.0598467	2.07682	0.0756409	2.66655	0.0806818	2.71417	0.00281081	2.70369	0.047941
CATMA4c42230	ATOSM34 (OSMOTIN 34)	At4g11650	2.34966	0.0464051	0.961894	0.065572	1.6181	0.0249329	1.95255	0.00343839	2.07149	0.0210971	2.33596	0.00303303	2.57027	0.15698	2.29644	0.0379414	3.29628	0.0189747	3.39166	0.109407	3.33539	0.0144063	2.2332	0.15724	2.66763	0.00482985	3.98487	0.0714579
CATMA5a56050_bis	lectin protein kinase family protein	At5g60300	2.34859	0.012936	-0.17142	0.365172	0.0879915	0.385694	2.24172	0.00996894	2.50497	0.00919421	2.42614	0.00386715	1.75081	0.111294	2.09458	0.0235463	1.54025	0.0767428	2.67801	0.0340344	1.8816	0.0465287	1.93407	0.0852113	1.8926	0.0183703	1.99099	0.106364
CATMA5d03227	sulfotransferase family protein	At5g07010	2.34083	0.00865886	-0.10554	0.446491	0.796886	0.0348035	3.1313	0.00319085	2.72357	0.0266132	3.36226	0.00245511	3.52205	0.032722	3.34275	0.0208751	1.39152	0.246764	2.11398	0.0795224	0.786007	0.278164	4.79225	0.0688097	3.08757	0.0172418	2.29762	0.128496
CATMA3a15815	ATMLP-470 (MYROSINASE-BINDING PROTEIN-LIKE PROTEIN-470)	At3g16400	2.3361	0.00791322	-0.0077047	0.568408	1.72829	0.00425793	2.11954	0.0102647	2.12448	0.00610273	2.07889	0.00109535	1.55019	0.0758041	1.95837	0.0361049	2.73119	0.0329898	3.47434	0.0157229	3.00475	0.0144063	2.6	0.0688097	2.01403	0.00773509	2.46581	0.0297517
CATMA3c57236	ATMLP-470 (MYROSINASE-BINDING PROTEIN-LIKE PROTEIN-470)	At3g16400	2.33151	0.0237316	0.438901	0.138433	2.04625	0.00551795	1.58573	0.0803867	1.57809	0.025917	1.65828	0.0162204	0.761317	0.219559	1.25501	0.0594954	3.12709	0.0239716	3.27782	0.0250653	3.24791	0.00667564	2.2491	0.0704112	1.65714	0.00910866	2.7799	0.0391013
CATMA5a39820	MATE efflux family protein	At5g44050	2.32974	0.00382401	-0.740862	0.0596342	0.388947	0.0959303	2.61321	0.00706868	2.67351	0.00751237	2.1872	0.00149211	2.37177	0.0307836	2.48546	0.00783773	2.15939	0.026579	2.28317	0.0468809	2.09648	0.207385	1.69436	0.0888624	2.14173	0.00116069	1.98933	0.0844515
CATMA3a08130	ATGSTU8 (Arabidopsis thaliana Glutathione S-transferase (class tau) 8); glutathione transferase	At3g09270	2.30967	0.00326771	1.27402	0.0795345	0.476966	0.127124	2.28533	0.0149045	2.41471	0.0321759	2.60583	0.00466145	1.62088	0.12969	2.24179	0.0283853	1.62018	0.0853827	2.21327	0.229807	1.2179	0.276353	2.90797	0.171143	2.269	0.00867674	3.51279	0.0395528
CATMA2c47486	ATGSTU6 (GLUTATHIONE S-TRANSFERASE 24); glutathione transferase	At2g29440	2.30791	0.00760701	0.506156	0.154883	0.774324	0.0624797	2.59402	0.00335097	2.80077	0.00327062	2.53775	0.00174765	2.29838	0.063823	2.87594	0.0199088	2.83819	0.0170294	2.66423	0.113301	1.27891	0.227172	2.20463	0.141075	2.27046	0.00912176	3.23763	0.0220674
CATMA5c64275	NADP-dependent oxidoreductase, putative	At5g17000	2.3075	0.00251726	1.67546	0.0348536	1.47398	0.00993835	2.27861	0.00261765	2.65289	0.028574	2.79595	0.000832559	2.14451	0.0630759	2.16603	0.0352339	1.45074	0.0767428	1.59655	0.117347	1.98842	0.0497511	2.13752	0.128031	1.75481	0.0210165	1.83181	0.0654117
CATMA3c57630	proton-dependent oligopeptide transport (POT) family protein	At3g47960	2.30463	0.00472442	0.503293	0.148238	1.02522	0.0290403	1.75693	0.0132877	2.2159	0.019104	2.03082	0.00367547	1.67662	0.0356398	2.23488	0.0149635	1.81101	0.0437136	1.88915	0.102148	1.89865	0.0463455	1.99113	0.158875	1.88721	0.0107753	1.98785	0.0823462
CATMA4a23620	MATE efflux family protein	At4g21910	2.30357	0.00274167	0.0852708	0.477484	0.494458	0.115928	2.64538	0.00651339	2.68831	0.00915448	2.58361	0.00143023	2.57953	0.068908	2.53552	0.0146106	1.39922	0.0452928	1.42474	0.0838953	1.12161	0.158923	2.06982	0.088331	2.05241	0.0157777	2.75152	0.0350818
CATMA2c47951	no match	no match	2.30127	0.0345602	-0.306823	0.268153	-0.109795	0.399742	2.10659	0.00319085	1.92311	0.0122131	2.54675	0.000841838	2.26311	0.0624974	2.36553	0.0132636	2.2765	0.0129343	2.39943	0.0398394	1.82155	0.104848	2.57049	0.0691098	2.56233	0.0118899	2.72856	0.0262023
CATMA4a02680	SAG21 (SENESCENCE-ASSOCIATED GENE 21)	At4g02380	2.29486	0.0173069	3.2331	0.00758416	3.17496	0.00540834	1.29523	0.0518168	1.94751	0.0278338	2.11273	0.00925503	0.79949	0.613553	0.742052	0.0835946	2.3641	0.0504721	2.77159	0.0412798	2.30797	0.0172965	2.69418	0.0704112	3.32506	0.000471638	2.79987	0.0274004
CATMA4a02130	expressed protein	At4g01897	2.29194	0.00242282	-0.0882753	0.503772	0.470307	0.100123	2.28643	0.0174477	2.49835	0.0208722	2.71913	0.00201834	2.27103	0.0246486	2.3733	0.0145013	1.91322	0.0567245	2.22333	0.0521884	1.54075	0.232765	2.02809	0.0747173	2.32894	0.00684439	2.67212	0.0888863
CATMA1a53980	ATMGL; catalytic/ methionine gamma-lyase	At1g64660	2.29092	0.0112686	0.463932	0.240129	0.898164	0.0967919	1.67242	0.0245995	1.635	0.0586434	1.77914	0.0123928	1.33732	0.230286	2.20759	0.0416566	0.46543	0.347171	1.29493	0.124241	0.661615	0.265191	1.24085	0.118618	1.07002	0.0518883	1.52793	0.140568
OPA025313	OPR1 (12-oxophytodienoate reductase 1); 12-oxophytodienoate reductase	At1g76680	2.28957	0.0141545	2.00487	0.00985204	1.53684	0.00499991	1.86987	0.0207429	2.35371	0.022861	2.26016	0.00258952	1.47523	0.0703823	2.04809	0.0213763	1.63087	0.0608733	2.37792	0.0613393	1.46652	0.18471	2.05162	0.0888624	2.42883	0.0053339	2.01219	0.0452103
CATMA5a62765	ATMYB44/ATMYBR1/MYBR1 (MYB DOMAIN PROTEIN 44); DNA binding / transcription factor	At5g67300	2.28709	0.00482694	1.25863	0.0396716	0.964416	0.0344021	1.90452	0.0105106	2.19882	0.0143882	1.98589	0.00128693	1.64132	0.12465	1.55659	0.0255317	1.92644	0.0380677	2.06982	0.0557359	2.33638	0.0194778	1.97627	0.0794159	2.04898	0.00867674	1.70434	0.0675811
CATMA5c64054	C2H2 (ZINC FINGER OF ARABIDOPSIS THALIANA 6); nucleic acid binding / transcription factor/ zinc ion binding	At5g04340	2.28236	0.00364194	1.84273	0.077445	1.44554	0.0310186	1.64452	0.00802373	2.20864	0.00950251	1.88085	0.00245511	1.29923	0.360747	1.50068	0.0393882	1.76294	0.0271344	2.42626	0.1047	1.6339	0.222709	1.5759	0.128031	1.6552	0.0134356	2.45367	0.0293228
CATMA2a04990	ELF4-L3 (ELF4-LIKE 3)	At2g06255	2.27937	0.00565412	0.0535769	0.515885	0.0283701	0.454366	2.53585	0.00804275	2.37096	0.014699	2.3231	0.00218321	2.07091	0.112805	2.06042	0.040088	1.53582	0.157022	1.67333	0.170177	1.51623	0.347362	1.16958	0.398702	1.87604	0.049257	2.169	0.0532026
CATMA2a37430	MLO12 (MILDEW RESISTANCE LOCUS O 12); calmodulin binding	At2g39200	2.27846	0.0164943	2.26514	0.047254	2.73615	0.00501739	1.43806	0.0368224	2.18638	0.0483091	2.42407	0.00431802	0.900632	0.50938	1.50595	0.0191496	2.58149	0.0197458	2.22657	0.107855	1.21484	0.219036	2.75856	0.0688097	3.57407	0.000927478	3.24782	0.0248289
CATMA4a41340	CYP79B2 (cytochrome P450, family 79, subfamily B, polypeptide 2); oxygen binding	At4g39950	2.27683	0.0314703	1.87712	0.0219219	0.917846	0.0806319	2.8878	0.00330331	2.77841	0.0224679	3.04011	0.000408495	2.3195	0.0468241	2.48238	0.00872489	2.27556	0.0205775	2.11295	0.0564172	1.59332	0.202182	3.51564	0.0718909	2.47275	0.00643448	3.29159	0.0299531
CATMA1c72188	ATEXT4 (EXTENSIN 4)	At1g76930	2.27325	0.000970807	2.5538	0.0208678	2.49954	0.00301776	1.56069	0.0413982	2.56594	0.0173171	2.58248	0.0101037	1.27389	0.246829	1.27913	0.0226685	1.70824	0.0552692	1.68269	0.0550834	1.92947	0.0702001	2.25761	0.0813164	2.51278	0.000931868	2.76864	0.0355389
CATMA4a26120	hydrolase, acting on ester bonds	At4g24380	2.26476	0.00624934	0.680517	0.12911	0.492437	0.108754	2.26436	0.00644136	2.96519	0.00766483	2.65434	0.00237751	1.9166	0.133959	2.10475	0.0200055	1.5238	0.0594885	1.65703	0.151082	0.873649	0.387817	1.78379	0.160065	2.07761	0.0268194	2.065	0.165037
CATMA5a12150	ATCHS/CHS/TT4 (CHALCONE SYNTHASE); naringenin-chalcone synthase	At5g13930	2.25847	0.0157954	-2.42047	0.0022098	-0.0302982	0.486786	2.82601	0.0157804	2.93029	0.00453029	2.55949	0.00231279	3.27418	0.083015	3.1651	0.00834876	-0.723795	0.309644	-1.08328	0.246303	-1.34021	0.25483	1.70135	0.418796	0.445869	0.295568	1.29978	0.414155
CATMA5a59480	copine-related	At5g63970	2.25518	0.00944894	-0.0963331	0.496596	0.792557	0.0385662	2.36549	0.00906247	2.53759	0.00782915	2.8431	0.000946177	2.26522	0.107946	2.3715	0.0355069	2.61176	0.0129343	1.91	0.129584	2.0797	0.0611084	2.57269	0.071596	2.06883	0.0206759	2.90174	0.0482761
CATMA2a42010	chitinase, putative	At2g43590	2.24107	0.0225969	1.38146	0.0576724	2.67974	0.0111845	2.28616	0.0357756	2.72879	0.0333644	3.13465	0.00137697	1.27346	0.161237	2.5459	0.00379964	3.31684	0.0140038	3.63202	0.0560119	2.03002	0.17672	2.99981	0.0689715	2.99824	0.00156607	4.72463	0.0197622
CATMA3a11535	HSP70 (heat shock protein 70); ATP binding	At3g12580	2.23812	0.012709	1.97842	0.0189254	2.35095	0.0131139	1.57678	0.0134964	1.78249	0.0267823	1.5312	0.00509674	1.47956	0.068908	1.47791	0.0103144	1.85585	0.159965	2.61085	0.0641356	1.77495	0.177951	2.19253	0.0794159	1.77976	0.0361256	2.18838	0.0415611
CATMA5a02320	unknown protein	At5g03210	2.2329	0.0206059	2.827	0.0372294	2.97147	0.0108845	2.89232	0.00508211	3.52857	0.00390203	3.03052	0.00164891	2.14788	0.0707676	2.46255	0.0288212	1.83867	0.0882047	2.07699	0.0561349	2.4279	0.0149175	3.78607	0.172642	1.95445	0.00602689	3.86454	0.0361504
CATMA3c57388	AOC2 (ALLENE OXIDE CYCLASE 2)	At3g25770	2.23235	0.00916443	-0.51869	0.245797	0.533767	0.0769112	1.748	0.0571063	2.37818	0.0399665	2.35151	0.000772055	2.15596	0.0151405	2.22565	0.0146976	1.68149	0.0211235	1.53766	0.0521327	1.43098	0.0802154	2.17379	0.0772004	2.58391	0.0172816	2.30055	0.037122
CATMA4a16360	integral membrane family protein	At4g15610	2.22573	0.00665625	2.28963	0.0167496	2.15547	0.00659256	1.8343	0.0278197	2.42618	0.0163937	2.14774	0.00857717	2.13073	0.0818877	2.16716	0.0234435	1.86101	0.130611	2.01613	0.109464	0.0308777	0.697199	3.84757	0.0688097	2.46345	0.00733946	1.9974	0.0885863
CATMA3a13000	ATBFRUCT1/ATCWINV1 (ARABIDOPSIS THALIANA CELL WALL INVERTASE 1); beta-fructofuranosidase/ hydrolase, hydrolyzing O-glycosyl compounds	At3g13790	2.22118	0.00385749	1.99057	0.00792617	2.38408	0.00266444	1.7042	0.0443128	2.01377	0.0314022	1.88424	0.00296953	1.22521	0.294862	1.5013	0.0185477	2.64553	0.0269534	2.95915	0.0266928	2.02871	0.0504516	1.74378	0.0824776	1.89099	0.00202175	2.66503	0.264135
CATMA3a10458	BSMT1; S-adenosylmethionine-dependent methyltransferase	At3g11480	2.21863	0.0372332	0.1424	0.365881	0.776486	0.100799	2.80935	0.00289435	1.61212	0.0658632	2.7875	0.0112728	3.49281	0.016251	2.82377	0.0116277	3.0568	0.100577	3.60177	0.141933	3.29256	0.127906	4.35853	0.0688097	2.6189	0.0265863	5.08525	0.0183396
CATMA4a16550	unknown protein	No match	2.21144	0.00242757	0.54203	0.0886174	0.797239	0.0235242	2.64798	0.00896083	2.54743	0.010094	2.53158	0.001885	2.31615	0.0761915	2.38601	0.0199088	2.36328	0.0345413	2.47794	0.0795224	2.3806	0.109416	2.51728	0.0782264	2.53835	0.00362664	2.10658	0.0383755
OPA020271	ATGSTF6 (EARLY RESPONSIVE TO DEHYDRATION 11); glutathione transferase	At1g02930	2.20652	0.026827	2.91706	0.0022098	2.52769	0.00301776	0.870454	0.128855	1.7693	0.0552206	2.04059	0.00883034	0.394789	0.630481	1.07962	0.0402138	2.13334	0.0812803	2.98179	0.101574	1.66127	0.0702001	2.42048	0.071596	3.51732	0.00140233	3.68216	0.037287
CATMA5a38610	DFR (DIHYDROFLAVONOL 4-REDUCTASE); dihydrokaempferol 4-reductase	At5g42800	2.20398	0.00312327	0.136825	0.383959	1.22189	0.039438	2.79376	0.00351253	2.33889	0.00689419	2.31486	0.0100816	2.89788	0.016251	2.69727	0.00457455	2.22027	0.0930855	1.40747	0.206728	0.556474	0.343337	3.59794	0.0704112	2.22169	0.0365637	2.27175	0.147534
CATMA5a56580	ATMYB34/ATR1/MYB34 (ALTERED TRYPTOPHAN REGULATION, MYB DOMAIN PROTEIN 34); DNA binding / kinase/ transcription activator/ transcription factor	At5g60890	2.19422	0.012367	-0.104606	0.482493	0.109702	0.405529	2.36084	0.0122449	2.40552	0.0131913	2.38892	0.0032388	2.04371	0.112805	2.35299	0.0356405	1.05362	0.0843022	1.00919	0.200606	0.246471	0.645352	1.96825	0.0896637	1.55756	0.0439841	1.76669	0.0631342
CATMA1a63560	protein binding	At1g74170	2.19124	0.0122546	-0.417434	0.158691	-0.0847198	0.429679	1.59149	0.018787	1.5897	0.0335651	1.60708	0.00261582	1.02888	0.153052	1.33851	0.111291	0.362952	0.512848	0.0405437	0.630182	-0.76621	0.369196	2.34459	0.0743185	1.51837	0.0481749	1.04217	0.205286
CATMA5a06073	PGIP1 (POLYGALACTURONASE INHIBITING PROTEIN 1); protein binding	At5g06860	2.18589	0.00113698	1.23974	0.024697	1.2999	0.01481	2.34425	0.00277971	2.06304	0.0160325	2.36565	0.00082239	1.83415	0.0507672	2.30353	0.015588	2.17588	0.0843022	2.53933	0.0655647	2.17388	0.0242828	2.72495	0.105395	2.12922	0.00684439	2.43257	0.0790449
CATMA2a14420	UGT73B4; UDP-glycosyltransferase/ transferase, transferring glycosyl groups	At2g15490	2.18177	0.00564878	1.29368	0.0170263	0.972513	0.0429672	1.82307	0.0375067	2.17807	0.0278338	1.97761	0.00137086	1.34219	0.0718161	2.25535	0.025857	1.56511	0.0975195	2.61901	0.0753207	1.54162	0.0656189	1.70102	0.132847	2.19234	0.00391193	2.01602	0.108064
CATMA3a47350	ATEP3 (Arabidopsis thaliana chitinase class IV); chitinase	At3g54420	2.18001	0.00113698	1.79942	0.0219219	1.7092	0.0124398	1.72207	0.020579	1.85047	0.0438665	1.83026	0.00266189	1.20313	0.133643	1.5107	0.0163082	1.42342	0.119154	2.09786	0.0754096	1.08342	0.258319	1.9982	0.0778286	1.4195	0.0162416	2.45451	0.174262
CATMA1a16410	JAZ5/TIFY11A (JASMONATE-ZIM-DOMAIN PROTEIN 5)	At1g17380	2.1736	0.00518573	0.360447	0.206569	0.691582	0.0242864	2.76165	0.00791421	2.78701	0.00963355	3.08161	0.000575806	2.66374	0.0479174	2.70678	0.0226685	1.64176	0.0505958	2.61696	0.137641	1.17949	0.138069	3.59617	0.0688097	2.41862	0.0247858	3.38343	0.0226323
CATMA2c47361	AGP2 (ARABINOGALACTAN-PROTEIN 2)	At2g22470	2.17188	0.00695088	2.98269	0.0020895	2.45332	0.00866192	2.67477	0.0100251	2.30724	0.00915448	2.64737	0.00106172	2.04925	0.0818877	2.6626	0.0149635	3.0589	0.0266531	2.88005	0.073193	2.77415	0.0155414	4.00379	0.173811	2.17004	0.0070559	3.27037	0.0580984
CATMA4a24970	unknown protein	No match	2.16898	0.0104611	2.00947	0.0273276	1.59378	0.0182738	1.98125	0.0231713	2.56607	0.0314022	2.44585	0.00274759	1.61311	0.106218	1.66542	0.00885556	2.38855	0.0505958	2.48661	0.160493	0.658194	0.360253	3.45601	0.132847	2.61197	0.00605441	3.14228	0.0943478
CATMA1a24995	ATEXPA10 (ARABIDOPSIS THALIANA EXPANSIN A10)	At1g26770	2.16055	0.00774214	0.770811	0.050123	0.839585	0.0404683	1.87578	0.00481732	1.76036	0.0130365	1.81865	0.0104577	2.14598	0.108761	2.13576	0.0137896	1.6212	0.0674675	1.39622	0.164275	0.997688	0.245229	1.30929	0.112327	1.34659	0.0302877	0.498726	0.519346
CATMA1a50390	F-box family protein	At1g61340	2.15117	0.00613672	3.20811	0.0121972	2.09634	0.00841124	2.02905	0.0314036	2.5627	0.0286664	2.63842	0.00323221	1.7094	0.236301	1.74019	0.0116277	2.68858	0.0122472	2.75944	0.112233	2.15604	0.0787934	2.84915	0.091495	2.20725	0.0153394	3.26988	0.0415611
CATMA3a03743	PR4 (PATHOGENESIS-RELATED 4)	At3g04720	2.1508	0.0190499	1.76156	0.0120082	2.7413	0.00391636	1.97289	0.0132877	2.00396	0.0556375	2.64012	0.00362604	1.38551	0.299209	1.73065	0.0163082	2.09549	0.038349	2.81255	0.1047	1.81006	0.0890395	2.66985	0.0691098	2.93347	0.00151016	3.54916	0.0258183
CATMA4a32140	defense-related protein, putative	At4g30530	2.14575	0.00459142	0.406984	0.140609	0.777538	0.0253521	1.65627	0.0701001	2.04459	0.0278338	2.01884	0.00369918	1.36478	0.105063	1.72576	0.0132636	1.48898	0.060567	1.80409	0.0598493	1.67093	0.065424	2.11558	0.0922972	1.63406	0.00681548	2.11937	0.0650893
CATMA3a35650	pectinesterase family protein	At3g43270	2.12764	0.0197063	1.55723	0.0395652	1.48152	0.0197703	2.34824	0.00657669	2.25633	0.00520376	2.32419	0.00203886	1.91712	0.0824473	2.15884	0.0159308	2.8324	0.0156538	2.28281	0.107173	2.98361	0.0236094	2.53025	0.0704112	1.96179	0.0135624	1.96786	0.0509193
CATMA1c71521	ATSBT3.5; subtilase	At1g32940	2.11613	0.00423031	1.54462	0.0348536	1.25816	0.0160943	1.35283	0.0196504	1.63181	0.0517546	1.75942	0.00207782	1.71737	0.102737	1.89252	0.0261426	1.8721	0.0472176	1.97109	0.0795224	1.70535	0.226087	2.24821	0.142296	1.95346	0.0204192	2.33897	0.140035
CATMA5a10826	AT-HSP17.6A (Arabidopsis thaliana heat shock protein 17.6A)	At5g12030	2.11516	0.0120229	1.45848	0.020485	0.525217	0.234388	1.88944	0.00490843	1.05441	0.0645309	2.06992	0.0147023	2.15526	0.190707	2.40991	0.0182208	2.21655	0.0914899	2.41341	0.180415	2.1688	0.144254	3.60427	0.0688097	1.90225	0.024214	2.83165	0.0316059
CATMA5a46160	WR3 (WOUND-RESPONSIVE 3); nitrate transmembrane transporter	At5g50200	2.11284	0.0229769	2.22605	0.00921328	2.01802	0.0101012	1.25195	0.0314036	1.94316	0.0458191	2.17789	0.00764331	0.884814	0.429424	1.01642	0.0271182	2.14829	0.0287336	2.29479	0.0468521	1.77812	0.0702001	2.39763	0.0704112	3.27346	0.000625679	2.77916	0.0274004
CATMA5a44520	33 kDa secretory protein-related	At5g48540	2.10892	0.0158654	1.78792	0.0304918	1.61619	0.00444263	1.75942	0.0154871	1.99903	0.034588	2.13246	0.000946177	1.01408	0.251968	1.3292	0.0162079	1.30784	0.131319	1.85947	0.0795224	1.21431	0.152679	1.92476	0.0904911	1.92243	0.00434466	1.97612	0.070952
CATMA2a43970	CYP76C2 (cytochrome P450, family 76, subfamily C, polypeptide 2); oxygen binding	At2g45570	2.10136	0.0205851	1.76132	0.0307577	1.36702	0.0643586	1.84291	0.0230436	1.64359	0.0380686	1.8484	0.0148709	2.15706	0.136395	2.61947	0.0260889	1.49104	0.140481	0.853374	0.210059	-0.116905	0.648824	2.24489	0.120573	1.70916	0.0517371	1.81108	0.117112
CATMA5a08360	hydroxyproline-rich glycoprotein family protein	At5g09530	2.09412	0.0190499	2.68201	0.0189254	3.28104	0.00836258	2.47009	0.00555342	1.80989	0.0195226	2.73052	0.000607512	2.54728	0.0434142	1.98243	0.018728	4.18387	0.0122373	3.65027	0.0550834	3.99684	0.00557211	4.59368	0.0688097	1.70154	0.0356936	4.34668	0.0183396
CATMA4c42483	phosphorylase family protein	At4g24350	2.09335	0.00170397	-0.329949	0.227126	0.552682	0.028471	2.1416	0.0112888	2.26939	0.0273462	2.17558	0.00111665	1.75029	0.0376699	1.94532	0.00919461	1.91954	0.0177295	2.12276	0.0441733	1.83516	0.0911646	2.06763	0.0722978	2.12809	0.00252098	2.70451	0.0377549
CATMA5a09040	hydrolase, alpha/beta fold family protein	At5g10300	2.09016	0.0184575	0.407478	0.13862	1.36723	0.0716737	2.93645	0.00468003	2.34934	0.00607814	2.78649	0.00220003	2.3265	0.0517248	2.21709	0.0132636	1.00122	0.117352	1.0721	0.266386	0.721117	0.312138	3.69944	0.0813164	2.2233	0.0109191	1.94271	0.0785638
OPA011810	PR4 (PATHOGENESIS-RELATED 4)	At3g04720	2.08578	0.0413771	1.68136	0.013029	2.65545	0.00499991	1.64906	0.0189724	1.90681	0.0571672	2.43686	0.00283783	1.30891	0.315119	1.65131	0.0248498	2.55202	0.0228735	2.81562	0.115357	1.97198	0.0846934	2.65939	0.0688097	2.75288	0.00236436	3.65947	0.0248289
CATMA4a17722	ACX1 (ACYL-COA OXIDASE 1)	At4g16760	2.08507	0.00325503	1.15109	0.0304918	0.966096	0.0197703	1.94726	0.00931486	1.90655	0.0333644	2.22326	0.00237194	1.86921	0.092898	1.94968	0.014015	1.36888	0.103844	1.76623	0.109464	1.45225	0.144102	2.02069	0.0743185	1.86115	0.00995648	2.09335	0.0465081
CATMA5a01680	heavy-metal-associated domain-containing protein	At5g02600	2.08138	0.00120572	0.325327	0.226593	0.277122	0.268527	2.58536	0.0027801	2.26486	0.0560508	2.5059	0.00438947	1.80738	0.1094	2.1628	0.0447027	2.0328	0.0603894	2.39381	0.105869	2.10878	0.0634758	2.82787	0.0706499	1.98412	0.015506	3.11834	0.0863442
CATMA2b16180	auxin efflux carrier family protein	At2g17500	2.07978	0.00242757	1.10149	0.0269563	1.60172	0.0413149	1.43016	0.0133957	1.74423	0.0391007	2.19677	0.00376063	2.17592	0.103541	2.53517	0.0251286	1.85414	0.146556	1.82875	0.186816	0.627174	0.460602	2.93792	0.0688097	1.80952	0.0499326	3.54691	0.0190876
CATMA5c65216	no match	no match	2.07868	0.00202389	0.507392	0.107101	0.521665	0.0647362	2.17832	0.00423594	1.76174	0.0343743	2.10369	0.00102322	1.78745	0.0398175	2.08253	0.0182208	1.94264	0.015016	2.12045	0.0788056	1.3199	0.139616	2.07806	0.0813046	1.85497	0.00605441	2.34732	0.0692045
CATMA1a01780	glycosyl hydrolase family 1 protein	At1g02850	2.07811	0.0031575	1.84144	0.0199215	1.72528	0.0232716	2.12106	0.00359284	1.68254	0.0361442	2.21464	0.00257544	1.84991	0.0798838	1.91171	0.00885556	2.4957	0.0474479	2.30594	0.0468521	1.7901	0.044362	2.96851	0.0688097	1.8477	0.00383231	3.41067	0.045912
CATMA2d02856	ATGSTU4 (GLUTATHIONE S-TRANSFERASE 22); glutathione transferase	At2g29460	2.07763	0.025306	0.968935	0.100179	0.714066	0.170369	2.39049	0.0025982	2.72054	0.028815	2.97026	0.00462432	2.62494	0.0593571	2.86582	0.0253742	1.03264	0.273035	1.55096	0.265373	1.18165	0.277653	3.81045	0.0688097	2.69806	0.0306597	3.64282	0.0190876
CATMA1a65800	expressed protein	At1g76600	2.07342	0.00140041	1.57652	0.0805985	0.974459	0.036151	1.94944	0.00335097	2.46202	0.0155456	2.36974	0.00220003	1.48936	0.246711	1.5672	0.0467715	2.2747	0.0189747	2.05748	0.121192	1.66511	0.184237	2.42655	0.0806818	2.10608	0.0111064	2.40653	0.0379464
OPA024600	CYP83B1 (CYTOCHROME P450 MONOOXYGENASE 83B1); oxygen binding	At4g31500	2.07173	0.00518573	1.60636	0.0150818	1.70728	0.0108528	1.42373	0.0330246	1.43429	0.0879491	1.58946	0.00424627	0.361298	0.50548	1.22382	0.0403861	1.1701	0.0767428	1.38024	0.0975761	0.986712	0.207385	1.71573	0.142296	1.7204	0.00288466	2.05014	0.0470458
CATMA2a23310	WRKY60 (WRKY DNA-BINDING PROTEIN 60); transcription factor	At2g25000	2.06963	0.00140214	2.35342	0.00445038	1.95332	0.00808537	1.25155	0.0166079	1.60013	0.0346114	1.82809	0.00971423	1.16913	0.24064	1.22526	0.0458866	1.92512	0.135694	2.30386	0.0811733	2.11054	0.121593	1.8701	0.112738	1.95353	0.00264183	1.82906	0.0517682
CATMA4a38575	HSF4 (HEAT SHOCK FACTOR 4); DNA binding / transcription factor	At4g36990	2.06559	0.00255357	1.67777	0.012083	1.62113	0.00921307	1.72585	0.00791421	2.04313	0.011838	2.06337	0.00220003	1.34493	0.156387	1.3374	0.0232802	1.71504	0.0914899	2.23564	0.113695	0.423413	0.618621	2.66898	0.0794159	1.80589	0.0110919	2.33384	0.0674962
CATMA2c47080	GRP3S (GLYCINE-RICH PROTEIN 3 SHORT ISOFORM)	At2g05380	2.06466	0.00253297	2.944	0.00533091	2.36312	0.00356146	1.09631	0.0876795	1.7429	0.0466051	2.19818	0.00720865	1.02243	0.258118	1.3744	0.0251116	2.17254	0.0334185	2.52866	0.0237561	1.93074	0.0636735	2.44208	0.0706499	2.31071	0.00128071	2.55638	0.0274004
CATMA3a15880	jacalin lectin family protein	At3g16460	2.05949	0.00371827	0.412215	0.138832	2.07678	0.00301776	1.37435	0.0281008	1.9909	0.00839954	1.79899	0.00447298	1.13902	0.194598	1.23347	0.0291884	2.37966	0.0637638	3.36047	0.0158253	3.60671	0.00626269	2.03095	0.125416	2.0779	0.00544545	2.7454	0.0365556
CATMA2a28746	ATC4H/C4H/CYP73A5 (CINNAMATE 4-HYDROXYLASE, CINNAMATE-4-HYDROXYLASE); trans-cinnamate 4-monooxygenase	At2g30490	2.05679	0.00326771	1.73992	0.018655	1.95778	0.00431504	1.33539	0.0909092	2.03977	0.0284514	1.88759	0.00779475	0.950679	0.092898	1.29076	0.0297554	1.31146	0.0914899	1.7245	0.103649	1.25175	0.170461	1.85695	0.142469	1.82386	0.00185741	1.77955	0.179359
CATMA2a27810	ATGSTU7 (GLUTATHIONE S-TRANSFERASE 25); glutathione transferase	At2g29420	2.05301	0.00471231	2.0581	0.0136903	1.80104	0.00589044	2.14168	0.0140098	2.06725	0.0126774	2.59974	0.000607512	1.89657	0.0344156	2.34258	0.0180513	1.74613	0.0810713	2.01561	0.134063	1.03769	0.211129	2.78908	0.122831	1.9667	0.00923658	1.99975	0.151398
CATMA3a10455	BSMT1; S-adenosylmethionine-dependent methyltransferase	At3g11480	2.05237	0.0195251	0.323199	0.256363	1.20861	0.039873	1.81038	0.00612514	1.46537	0.0509632	1.72658	0.0277466	2.60142	0.0134755	2.73302	0.0193874	1.62969	0.254867	1.66353	0.329807	2.53874	0.213872	3.21389	0.160393	1.83064	0.0268194	3.44431	0.0274004
CATMA3a13280	expressed protein	At3g14060	2.04552	0.0184386	2.93277	0.00449861	1.7943	0.0160943	1.92102	0.00896083	1.58666	0.0184201	2.32787	0.00178987	1.95168	0.092898	1.76087	0.0263385	3.20212	0.040542	2.19195	0.167132	2.77703	0.0677626	2.73887	0.0688097	1.96728	0.0230705	3.0634	0.0248289
CATMA4a39085	peroxidase 50 (PER50) (P50) (PRXR2)	At4g37520	2.0374	0.00543254	1.86862	0.00533091	1.76841	0.00639001	1.08281	0.0334559	1.59675	0.0638133	1.67676	0.0125188	0.720471	0.503114	1.04726	0.0370659	2.03911	0.0224746	2.31792	0.101574	1.6701	0.0645486	1.83648	0.0808934	2.35668	0.00155343	2.44749	0.0879983
CATMA1a61750	lipoxygenase, putative	At1g72520	2.03595	0.0127594	1.4078	0.0320357	0.712564	0.0506007	2.80227	0.00508211	2.42102	0.0130365	2.64656	0.00475043	2.90935	0.0280795	2.64822	0.0186048	1.78444	0.0197458	2.21718	0.141861	1.53387	0.23081	4.36565	0.153766	2.42584	0.0276861	3.78289	0.0258183
CATMA5a05955	late embryogenesis abundant group 1 domain-containing protein / LEA group 1 domain-containing protein	At5g06760	2.03189	0.00806363	4.22151	0.000634878	3.57062	0.0140251	2.92754	0.00398026	2.15328	0.0173171	2.55272	0.000772055	2.85254	0.0168995	2.39066	0.011443	3.41182	0.0269534	4.00214	0.0238066	4.11918	0.0216388	3.71891	0.0704112	1.87414	0.0257239	4.19251	0.0183396
CATMA5c64619	DSBA oxidoreductase family protein	At5g38900	2.03153	0.0176974	2.43931	0.0189254	2.17602	0.0117941	1.86919	0.0268467	2.07367	0.034539	2.36087	0.00472136	1.49563	0.17404	1.4747	0.0121742	3.53943	0.00789834	3.69297	0.0666234	1.83092	0.109716	3.78837	0.0688097	2.33385	0.00328667	4.13547	0.0361504
CATMA3a17790	expressed protein	At3g18250	2.03032	0.0155896	2.29678	0.019106	2.18743	0.00408165	1.55837	0.0237729	2.17014	0.0425683	2.62497	0.00701413	1.36482	0.345142	1.29222	0.0184388	2.50761	0.0325192	2.7209	0.104286	3.13569	0.0143634	2.47208	0.103135	3.1691	0.00124193	3.06231	0.0451003
CATMA1a05030	UDP-glucoronosyl/UDP-glucosyl transferase family protein	At1g06000	2.02215	0.0229012	-0.168694	0.384814	0.615133	0.0391201	1.96324	0.0053064	1.76159	0.016658	1.60851	0.00412893	1.93713	0.0468241	1.73995	0.00885556	1.25054	0.0717604	1.49709	0.100515	1.25832	0.165962	1.33594	0.21934	0.704256	0.0335506	1.39488	0.212954
CATMA4a23490	methionine sulfoxide reductase domain-containing protein / SeIR domain-containing protein	At4g21830	2.02128	0.00933787	-0.6838	0.128532	-0.519762	0.0629863	2.37859	0.00657669	2.78278	0.00875305	2.9299	0.00123344	2.4689	0.0737226	2.83934	0.0242021	1.75624	0.204992	1.6455	0.193904	-0.359781	0.586861	3.56582	0.0748179	2.48842	0.0261494	3.87904	0.0318941
CATMA1a45210	ALDH7B4 (ALDEHYDE DEHYDROGENASE 7B4); 3-chloroallyl aldehyde dehydrogenase	At1g54100	2.02039	0.00427715	1.85278	0.00547528	2.01696	0.0178329	1.69044	0.0122002	1.72808	0.0278338	1.82556	0.00407634	1.46835	0.144982	1.74546	0.0103144	1.3143	0.0767428	1.30095	0.125608	1.28253	0.102046	1.48776	0.0953787	1.46566	0.0135624	1.74344	0.0654068
CATMA1c71969	VHA-E3 (VACUOLAR H+-ATPASE SUBUNIT E ISOFORM 3); hydrogen ion transporting ATPase, rotational mechanism	At1g64200	2.01922	0.00150764	-0.531673	0.2052	0.713714	0.0257034	1.95507	0.00691362	1.71679	0.0123122	2.16043	0.0012183	1.86468	0.039963	1.80605	0.0128427	2.35748	0.0269534	2.4932	0.075909	2.63705	0.0394372	2.05938	0.0748684	1.91783	0.00479239	2.04355	0.0451003
CATMA2a28743	ATC4H/C4H/CYP73A5 (CINNAMATE 4-HYDROXYLASE, CINNAMATE-4-HYDROXYLASE); trans-cinnamate 4-monooxygenase	At2g30490	2.0171	0.00239384	1.28588	0.0311535	1.74556	0.00449509	1.38717	0.0167849	1.64892	0.0335819	1.55044	0.0033921	0.972366	0.132507	1.45723	0.0226685	1.24155	0.0835139	1.55631	0.109847	1.26611	0.160289	1.4902	0.118618	1.4901	0.00357686	1.40759	0.118766
CATMA4a25728	ATCSLG1 (Cellulose synthase-like G1); transferase/ transferase, transferring glycosyl groups	At4g24010	2.01471	0.0204141	-0.689211	0.0856158	0.583655	0.271304	1.5521	0.0126169	1.70859	0.0130365	2.01678	0.0197262	2.16596	0.106699	1.88247	0.0341548	1.37502	0.0805361	1.01268	0.248148	0.964883	0.205513	1.69935	0.163218	1.30686	0.0808692	1.47585	0.167328
CATMA5a43885_bis	RBOHD (RESPIRATORY BURST OXIDASE PROTEIN D)	At5g47910	2.01357	0.0246367	0.14331	0.373854	0.475243	0.0538827	1.2226	0.0233991	1.3741	0.0285212	1.23687	0.00814848	1.38555	0.0920438	1.25399	0.0292016	0.890657	0.116824	1.63786	0.121953	1.13958	0.177798	1.68836	0.154657	1.23	0.0229583	1.85512	0.0744146
CATMA1a44980	senescence-associated protein-related	At1g53885	2.01348	0.00427025	0.338772	0.271955	0.738394	0.015558	2.71786	0.0027801	3.22308	0.0143882	3.13796	0.00123344	2.79349	0.0143833	2.31737	0.0103144	2.28359	0.0450957	2.49239	0.116368	2.2312	0.0783123	2.92967	0.0688097	2.27758	0.00922261	2.47294	0.0297517
CATMA1a22720	expressed protein	At1g23850	2.01303	0.00371827	0.303388	0.186933	0.501867	0.0697041	2.34439	0.00598009	2.19945	0.00766244	2.47681	0.000899193	2.30468	0.0479174	2.10043	0.0137896	2.36517	0.0140654	2.85465	0.0779502	1.35362	0.234192	3.26289	0.0704112	2.31055	0.021663	3.10027	0.0226323
CATMA1a26600	expressed protein	At1g28400	2.01103	0.00226272	1.41717	0.0159777	1.85635	0.00921307	2.17432	0.0101796	2.19808	0.0173687	2.38728	0.00308876	1.70382	0.0696484	1.66716	0.0255497	2.15787	0.0185576	2.26635	0.0352155	1.99832	0.0331389	2.36187	0.0706499	1.5686	0.0210165	1.78726	0.0714579
CATMA2a37175	ATPT2 (PHOSPHATE TRANSPORTER 2); carbohydrate transmembrane transporter/ phosphate transmembrane transporter/ sugar:hydrogen ion symporter	At2g38940	2.00654	0.0356588	1.20167	0.0833106	0.842085	0.040594	2.05621	0.0200457	1.83627	0.0304076	2.38761	0.000893699	2.08309	0.167296	2.26985	0.0262329	1.07967	0.0673823	1.39284	0.174646	-0.0691598	0.687437	3.07104	0.0808207	1.7497	0.0540411	3.44808	0.0248289
CATMA1a51770	beta-fructosidase (BFRUCT3) / beta-fructofuranosidase / invertase, vacuolar	At1g62660	2.00485	0.00259767	0.355364	0.197557	1.27516	0.016751	1.66924	0.0056494	2.01701	0.0123122	1.90454	0.00403595	1.89988	0.0849753	1.87672	0.0097532	2.00325	0.0201956	2.0607	0.0748701	2.40613	0.0155414	2.02679	0.0742928	1.63099	0.00451688	1.94737	0.0454075
CATMA2a36040	aldo/keto reductase family protein	At2g37760	1.99461	0.00250922	1.8314	0.00547528	1.81132	0.0160172	2.40115	0.0174477	1.72777	0.0199161	2.31736	0.00119744	2.13019	0.0156267	2.02374	0.0239015	2.24984	0.0520771	2.36086	0.0761165	2.4262	0.0677626	2.87571	0.153985	1.80391	0.00410801	2.10441	0.0685048
CATMA2a45105	ATHB-7 (ARABIDOPSIS THALIANA HOMEOBOX 7); transcription factor	At2g46680	1.99306	0.00474527	1.9314	0.00610265	2.0505	0.0189991	1.98801	0.00464767	2.22263	0.00763293	2.22195	0.000946177	2.1469	0.0473038	1.97003	0.0152168	1.14788	0.0815629	1.78834	0.0395496	1.81771	0.145195	1.74501	0.135717	0.847841	0.0518883	2.02416	0.0709208
CATMA2a26840	expressed protein	At2g28400	1.9845	0.00349081	1.97566	0.0477507	1.58084	0.0296599	1.61811	0.00791421	1.82123	0.0325701	2.23347	0.00143863	1.70441	0.0818877	1.64103	0.0185348	2.024	0.0549875	2.14839	0.0482737	1.89331	0.0754029	2.90962	0.123475	1.50362	0.0157777	2.51426	0.0511296
CATMA3a00955	WRKY45 (WRKY DNA-binding protein 45); transcription factor	At3g01970	1.98444	0.00393156	0.846763	0.0849968	1.19667	0.0163284	1.97367	0.0191392	1.7502	0.0350193	2.1289	0.00417292	1.72181	0.0751994	1.79781	0.0165203	2.66766	0.0189747	3.36917	0.0779502	2.10691	0.109416	3.207	0.0806818	1.69281	0.0137235	4.03169	0.0222187
CATMA5a50880	VTC5; galactose-1-phosphate guanylyltransferase (GDP)	At5g55120	1.97882	0.00471231	0.245507	0.340783	0.27675	0.170748	2.02464	0.0126169	2.05038	0.0333644	2.1838	0.00128693	1.69326	0.0977625	1.92586	0.0214421	0.820334	0.2111	1.09632	0.14756	1.17901	0.210093	0.992813	0.207172	1.78479	0.0124322	1.35221	0.101412
CATMA2a41930	ATTI2 (ARABIDOPSIS THALIANA TRYPSIN INHIBITOR PROTEIN 2); trypsin inhibitor	At2g43520	1.97781	0.00170397	0.153586	0.377417	0.958131	0.0164545	1.95782	0.00691362	2.1927	0.0123557	2.06448	0.0013627	1.6701	0.0897919	2.23764	0.01987	2.07695	0.147241	3.11513	0.0206928	1.90613	0.0499237	2.77262	0.100162	1.98294	0.0205666	2.46953	0.0331795
CATMA3a22700	HMT3 (Homocysteine S-methyltransferase 3); homocysteine S-methyltransferase	At3g22740	1.97678	0.00276269	0.501378	0.106268	0.308226	0.282936	2.009	0.00377376	2.32146	0.011064	1.89803	0.00680858	2.24321	0.0459314	2.48471	0.0144121	2.03748	0.0230851	1.16436	0.174402	1.5149	0.160776	3.2494	0.0743185	1.8506	0.0153875	2.27917	0.0379464
CATMA4a17540	ATCSLA01 (Cellulose synthase-like A1); glucosyltransferase/ transferase, transferring glycosyl groups	At4g16590	1.97054	0.0464597	-0.325136	0.193123	-0.111503	0.388354	1.46806	0.0398562	0.83709	0.0799835	1.70677	0.0225306	2.69143	0.104688	2.1376	0.01987	1.93556	0.198787	2.48071	0.171561	2.52763	0.243335	3.48352	0.137341	1.55078	0.0618033	3.02527	0.101723
CATMA3a43320	transferase family protein	At3g50280	1.96799	0.00140214	0.0162307	0.554787	0.253088	0.201159	2.29425	0.00255753	2.05469	0.00662636	2.22263	0.000899193	2.32035	0.0486106	2.65608	0.0137896	0.549018	0.381571	0.851963	0.332398	-0.00544159	0.71494	3.52688	0.0688097	1.96173	0.0165327	2.08776	0.217231
CATMA5a59330	ANAC102 (Arabidopsis NAC domain containing protein 102); transcription factor	At5g63790	1.9656	0.00207444	2.04777	0.0263307	1.34752	0.0227797	1.7774	0.0165303	2.02578	0.020895	2.13904	0.00140827	1.52926	0.128014	1.84626	0.0228689	1.22833	0.0757647	1.73322	0.0467518	1.35581	0.113394	1.77994	0.118618	1.79462	0.00333393	1.81037	0.0790237
CATMA4a19530	adenylosuccinate lyase, putative / adenylosuccinase, putative	At4g18440	1.96414	0.00600955	-0.724856	0.187483	0.760003	0.0728961	1.94266	0.0224886	1.86374	0.0184201	2.18629	0.00431802	1.75762	0.0397547	1.77058	0.0116277	1.90445	0.0156538	1.73666	0.0725546	2.15065	0.0322728	2.52069	0.125225	2.31211	0.0305698	2.09394	0.0508167
CATMA5a62040	expressed protein	At5g66650	1.96183	0.0228127	0.150556	0.394236	-0.0977761	0.332005	1.07168	0.0375067	1.3353	0.0402869	1.66738	0.0121675	2.09465	0.160266	1.58807	0.0840498	1.70558	0.0532827	1.30752	0.288695	1.50561	0.267768	3.30987	0.0688097	1.16833	0.0426891	3.25618	0.0219842
CATMA5a38435	AOS (ALLENE OXIDE SYNTHASE); hydro-lyase/ oxygen binding	At5g42650	1.95723	0.00521069	-0.501422	0.17113	0.39578	0.072927	2.06851	0.00805053	2.17008	0.00771116	2.15732	0.00293723	2.1269	0.0696661	1.98867	0.0121742	1.49151	0.0349154	1.58415	0.0806323	1.52918	0.097207	2.08929	0.0794159	1.9788	0.00865731	2.18688	0.036496
CATMA3a40980	AHA4 (Arabidopsis H(+)-ATPase 4); ATPase	At3g47950	1.95515	0.0051564	0.449184	0.16767	0.681998	0.0655401	1.90321	0.0309948	2.04534	0.0277551	2.14024	0.00747593	1.84925	0.0593571	1.82344	0.0176317	1.37212	0.0724434	1.66093	0.106974	1.47792	0.106323	2.02562	0.166908	1.79914	0.0218223	1.74884	0.162248
CATMA5a16140	CAX7 (CALCIUM EXCHANGER 7); calcium:sodium antiporter/ cation:cation antiporter	At5g17860	1.94762	0.00482694	0.730073	0.0589214	0.982919	0.036151	1.42526	0.0183169	0.401838	0.317069	1.41898	0.004494	1.44818	0.132507	1.20184	0.0268293	1.72024	0.0764348	1.58246	0.181681	1.59405	0.224355	1.94089	0.154506	1.1414	0.0205193	2.79465	0.0274004
CATMA2a39750	embryo-abundant protein-related	At2g41380	1.94521	0.00364021	1.98471	0.0436777	1.09358	0.0349048	1.67384	0.0316799	1.82701	0.039303	1.93499	0.00128693	1.35872	0.113374	1.80769	0.0291789	1.31252	0.180012	1.93948	0.0395247	2.04762	0.114922	1.81047	0.151192	1.6306	0.0123361	1.96164	0.242888
CATMA5a62660	nucleic acid binding / pancreatic ribonuclease	At5g67210	1.94199	0.0144788	0.071746	0.505008	0.101328	0.382971	2.12326	0.00486239	1.8495	0.0363037	1.98828	0.00266078	2.37217	0.0967363	2.23457	0.0151808	2.24212	0.0772901	2.455	0.138086	1.96804	0.265354	3.11566	0.0789605	2.08687	0.050299	3.24166	0.0293228
CATMA1a55360	thionin, putative	At1g66100	1.94028	0.00242282	-1.05611	0.272415	0.125108	0.373086	1.84071	0.0296972	2.41951	0.00987163	2.49814	0.00143023	2.08172	0.145074	2.2174	0.0288923	2.11337	0.0140038	2.03068	0.0352155	2.45699	0.0530186	2.13807	0.109284	1.64907	0.0201586	1.37319	0.0996129
CATMA2a27750	SAG13 (Senescence-associated gene 13); oxidoreductase	At2g29350	1.93943	0.00267964	2.06095	0.0106182	2.26545	0.0126181	1.68519	0.0122757	1.86172	0.0369682	1.83439	0.00178987	1.72104	0.110879	2.01047	0.00834876	1.86195	0.026579	2.27167	0.0799557	2.16521	0.0996098	2.24946	0.079994	1.88903	0.00621992	2.62404	0.0709208
CATMA1a70050	CCR2 (CINNAMOYL COA REDUCTASE)	At1g80820	1.93055	0.00546627	1.75432	0.0204466	1.35313	0.0248452	2.05013	0.0139575	1.6357	0.057052	2.13763	0.0105079	2.19292	0.092898	2.55694	0.025857	2.08823	0.0787784	3.00558	0.107173	1.53908	0.16579	3.03918	0.166277	1.84875	0.0383731	3.165	0.0780689
CATMA5a00910	protein kinase, putative	At5g01850	1.92855	0.01024	0.706118	0.0607353	0.443144	0.186824	1.60506	0.00801118	2.05916	0.0140005	1.99222	0.00241259	1.31503	0.184368	1.36999	0.0162611	1.57404	0.0834796	1.59349	0.129168	1.30901	0.30391	1.42647	0.102775	1.56424	0.00952716	1.87916	0.0712138
CATMA_GFT_00023	UDP-glucoronosyl/UDP-glucosyl transferase family protein	At1g05680 // At1g05670	1.927	0.00251726	2.53772	0.0124548	1.55363	0.0134575	1.72348	0.0114682	1.5842	0.0449823	2.26818	0.0184981	2.05722	0.016251	2.84482	0.0407673	1.47023	0.0914899	2.07544	0.136729	2.24331	0.181181	3.42216	0.0794159	1.83923	0.0359394	2.8259	0.0259999
CATMA1a18050	expressed protein	At1g19020	1.92412	0.0179565	2.36364	0.0180114	1.52301	0.00536082	1.8306	0.0251778	2.32928	0.0146741	2.21452	0.00438947	1.25115	0.204283	1.59905	0.00885556	2.32995	0.0211235	2.58302	0.121953	2.43977	0.0155414	2.30503	0.186931	2.53139	0.00643448	3.26952	0.0588881
CATMA1c72183	OPR1 (12-oxophytodienoate reductase 1); 12-oxophytodienoate reductase	At1g76680	1.92233	0.00518573	1.63326	0.0325512	1.15931	0.0111845	1.58825	0.0213979	1.90829	0.0304076	1.99119	0.00272059	1.4634	0.092898	1.70735	0.0272223	1.20136	0.184149	2.17283	0.0655647	0.770376	0.278434	1.64858	0.088494	2.00491	0.00865731	1.79319	0.075984
CATMA1c71209	major latex protein-related / MLP-related	At1g14870	1.92051	0.0121619	2.36817	0.0333226	1.48807	0.012377	1.69098	0.0348267	2.05437	0.0568752	2.41796	0.00237194	1.16178	0.259172	1.53951	0.0220138	2.11056	0.0509232	2.38218	0.0795224	1.09076	0.261671	2.81814	0.198685	2.8709	0.0016957	2.89688	0.163915
CATMA4a28670	TSB2 (TRYPTOPHAN SYNTHASE BETA-SUBUNIT); tryptophan synthase	At4g27070	1.91893	0.00772984	0.592077	0.0786909	0.486369	0.0866108	1.79899	0.0137383	1.70582	0.0614298	1.91243	0.00245511	1.45829	0.0624974	1.54915	0.0150674	1.51825	0.0946142	2.02945	0.0761165	1.39514	0.209021	1.73954	0.0834329	1.78108	0.00380161	2.39788	0.0482761
CATMA2a34120	U-box domain-containing protein	At2g35930	1.91624	0.00177402	1.53501	0.0704102	1.09795	0.0102538	2.26617	0.0230436	2.12357	0.0146741	2.42567	0.000946177	1.49061	0.0964378	1.9729	0.00885556	2.93448	0.0122373	3.29494	0.0426417	1.99603	0.180575	3.29046	0.115457	1.85498	0.0202187	3.02206	0.045912
CATMA3a37710	ADT4 (AROGENATE DEHYDRATASE 4); arogenate dehydratase/ prephenate dehydratase	At3g44720	1.91589	0.0020768	0.694355	0.0921681	0.596096	0.0412302	1.23793	0.0339489	1.72416	0.0182486	1.46797	0.00431802	1.45207	0.140114	1.32497	0.0523112	1.01933	0.125208	1.10085	0.20335	1.09165	0.311999	0.955744	0.210433	1.15847	0.0182674	1.83039	0.200242
CATMA1a28750	FAD-binding domain-containing protein	At1g30700	1.9139	0.0402748	2.40801	0.0459632	1.89485	0.012377	1.72759	0.0122845	2.01748	0.0412187	2.45493	0.00078115	1.98931	0.108485	2.14512	0.017442	1.38612	0.0658208	2.05562	0.169615	1.00113	0.25052	3.78062	0.114052	2.55476	0.0171389	3.01171	0.0959842
CATMA4a05650	NDB2 (NAD(P)H DEHYDROGENASE B2); disulfide oxidoreductase	At4g05020	1.91024	0.00564878	2.00938	0.00503667	1.41322	0.0194104	2.06235	0.00734137	1.7903	0.0301418	2.0328	0.00825575	1.82819	0.0262528	1.44394	0.0145013	1.11016	0.17552	1.44351	0.173054	0.647111	0.348628	2.26012	0.204228	1.34722	0.0153394	2.8784	0.14797
CATMA1a45720	unknown protein	At1g54575	1.90687	0.0162521	1.95592	0.00450459	2.55526	0.0119362	2.16182	0.0191681	2.28138	0.0268976	2.0853	0.00207123	2.0413	0.0151405	2.01138	0.0150581	3.44562	0.0140038	3.58274	0.0550834	2.84264	0.0172965	3.10312	0.117852	1.95589	0.00973879	3.61957	0.03463
CATMA1a61900	cinnamyl-alcohol dehydrogenase, putative	At1g72680	1.90466	0.0120297	1.6282	0.0131174	1.65287	0.0067965	1.19817	0.0190467	1.43273	0.0661482	1.53301	0.00495961	1.24692	0.276626	1.51077	0.0347973	1.36636	0.113027	1.25158	0.107855	1.26658	0.124909	1.45429	0.114999	1.70644	0.00867674	1.33122	0.124754
CATMA5c64294	TRP1 (TRYPTOPHAN BIOSYNTHESIS 1); anthranilate phosphoribosyltransferase	At5g17990	1.9042	0.0129527	0.587369	0.0821225	0.519944	0.0883482	1.16127	0.0419716	1.85243	0.0333644	1.97905	0.00597434	1.15551	0.138047	1.36898	0.0149906	1.12121	0.114603	1.26563	0.146817	1.40005	0.13198	1.66357	0.088494	1.92596	0.00696437	1.8449	0.0901477
CATMA5a56050	lectin protein kinase family protein	At5g60300	1.90325	0.00370729	-0.168712	0.331634	0.186095	0.231371	2.04551	0.0246748	2.33237	0.00921104	2.29357	0.00237194	1.60216	0.100967	1.92673	0.0291789	1.67372	0.0207818	2.17856	0.0319333	1.71151	0.0915846	2.08437	0.133376	2.09826	0.00992345	1.52664	0.0989831
CATMA4a41020	glycolipid binding / glycolipid transporter	At4g39670	1.89597	0.00464191	2.88218	0.00301722	2.18112	0.019975	2.48031	0.00847284	2.24404	0.0153942	2.24419	0.00082884	1.69357	0.15485	1.81818	0.00872489	2.89032	0.0114912	1.65789	0.225653	2.93603	0.0531838	3.56742	0.147528	2.08944	0.0225361	3.5506	0.101144
CATMA1a67040	unknown protein	At1g77885	1.89592	0.00170397	0.242178	0.342783	0.520733	0.125755	2.03245	0.00437147	1.91631	0.00921104	1.77458	0.0071717	1.54308	0.127619	1.53308	0.0274038	1.65535	0.11695	2.12977	0.10749	1.54442	0.132669	1.77416	0.100162	1.28172	0.00992245	1.27543	0.149244
CATMA1c71428	NTF2B (NUCLEAR TRANSPORT FACTOR 2B); Ran GTPase binding / protein transporter	At1g27970	1.89417	0.0066606	0.428385	0.124523	0.712028	0.0303944	1.55032	0.00963066	1.38924	0.0417722	1.65626	0.00701117	1.42015	0.0613693	1.47914	0.0150246	1.14524	0.0794946	0.95931	0.133847	1.09297	0.162981	1.58027	0.0904392	1.7277	0.00410801	1.30956	0.112919
CATMA3a40350	ASN1 (DARK INDUCIBLE 6)	At3g47340	1.89176	0.00242757	0.726606	0.115311	1.15531	0.0440912	1.26825	0.0331668	2.05975	0.019849	1.71185	0.0158258	1.64239	0.275592	1.65151	0.0974589	1.63658	0.0306326	2.23537	0.0288303	2.0482	0.160276	1.67262	0.100162	2.47608	0.0234799	2.00579	0.0426664
CATMA5c64099	PGIP1 (POLYGALACTURONASE INHIBITING PROTEIN 1); protein binding	At5g06860	1.89118	0.00998275	1.72897	0.0332354	1.32173	0.0188188	1.50814	0.0196245	1.86117	0.0256397	2.14696	0.00701402	1.48842	0.15698	1.64844	0.0346863	0.953108	0.0930855	1.2929	0.150136	0.528001	0.357263	2.77615	0.154303	1.53568	0.0278855	2.3151	0.144373
CATMA3a55026	ATHB-12 (ARABIDOPSIS THALIANA HOMEOBOX PROTEIN 12); transcription factor	At3g61890	1.88559	0.0204141	1.47314	0.0230182	1.82843	0.0329251	1.79961	0.0105906	1.67412	0.0328298	1.88412	0.0128029	1.45319	0.160266	1.74406	0.0199088	0.928194	0.214963	1.59563	0.119244	1.75772	0.157729	1.49389	0.102708	1.12469	0.0366938	1.44363	0.11253
CATMA5a60200	ABR1 (ABA REPRESSOR1); DNA binding / transcription factor	At5g64750	1.8855	0.0134793	1.72377	0.0448473	1.31299	0.00843273	1.95432	0.0371132	2.21451	0.0473858	1.77826	0.0167098	1.62789	0.210845	1.7238	0.0429833	1.23869	0.338795	3.22507	0.101574	1.71939	0.152679	3.84048	0.0922972	1.3271	0.0903886	1.71054	0.139719
CATMA3b11100	FLR1 (FLOR1); enzyme inhibitor	At3g12145	1.88529	0.00508484	0.264598	0.368574	-0.365908	0.0855708	2.05027	0.00395942	2.26092	0.00469835	1.9099	0.00245511	1.87654	0.0299288	1.89939	0.0178352	2.39746	0.0140654	2.3455	0.0958843	1.97719	0.115137	2.43527	0.144636	1.77246	0.0204074	2.88617	0.0265578
CATMA5a06670	PMSR2 (PEPTIDEMETHIONINE SULFOXIDE REDUCTASE 2); peptide-methionine-(S)-S-oxide reductase	At5g07460	1.88401	0.00259767	0.219187	0.316778	0.640058	0.0280569	2.28278	0.00714563	2.3737	0.0132739	2.34734	0.00174765	1.781	0.0574551	2.13758	0.0239015	1.32828	0.0702394	1.44951	0.100515	1.17753	0.160289	1.91557	0.0794159	1.91523	0.00536068	1.5265	0.0967129
CATMA2a30800	MAPKKK17 (Mitogen-activated protein kinase kinase kinase 17); kinase	At2g32510	1.88235	0.0134702	0.604447	0.0897602	0.995878	0.0370867	2.32206	0.0024695	1.75521	0.0224679	2.0129	0.00224788	1.81741	0.0351787	2.01822	0.0182208	2.60208	0.0559497	2.29808	0.145149	2.18142	0.0945632	2.72045	0.0902715	1.62819	0.0209892	2.61345	0.101746
CATMA5a48515	HSP81-1 (HEAT SHOCK PROTEIN 81-1); ATP binding / unfolded protein binding	At5g52640	1.88214	0.0091939	1.71874	0.0414173	1.26237	0.0147049	1.22233	0.0393331	0.823446	0.0695045	1.43271	0.00762203	1.2298	0.287559	1.29013	0.0264813	0.0346598	0.618615	1.41927	0.208709	0.452697	0.450078	2.67716	0.0704112	1.1098	0.045625	1.20035	0.302418
CATMA5a52600	DNA-binding family protein	At5g56840	1.88206	0.00325503	-0.65308	0.108053	-0.267994	0.221896	1.54688	0.00966624	1.67252	0.0409158	1.90498	0.00270388	1.88915	0.108058	1.66653	0.0296121	0.765946	0.301859	0.774521	0.457054	0.512047	0.382119	2.06262	0.169079	0.983676	0.0633471	1.44629	0.0859133
CATMA2a37033	ANNAT3 (ANNEXIN ARABIDOPSIS 3); calcium ion binding / calcium-dependent phospholipid binding	At2g38760	1.8808	0.0178431	-0.354835	0.160573	-0.0644765	0.428716	1.84414	0.00532716	1.87186	0.0142993	1.74939	0.0104242	1.98793	0.0751994	1.81412	0.0245099	2.00064	0.0436534	2.31309	0.0426417	2.6984	0.0330641	1.90478	0.0898181	1.5724	0.0261494	1.68531	0.11381
CATMA3a29720	expressed protein	At3g29575	1.87788	0.00954998	2.83583	0.00599837	1.63254	0.0290442	1.96175	0.00651339	2.02851	0.0155411	2.15201	0.00220003	2.30606	0.0601432	2.09281	0.0150941	0.826697	0.196993	0.980509	0.234254	1.28663	0.102046	1.53016	0.141075	0.940979	0.0747546	1.56757	0.115306
CATMA1a02680	expressed protein	At1g03820	1.87631	0.0066606	1.87352	0.0427485	2.30383	0.00709431	1.92952	0.0105106	2.31399	0.019849	2.153	0.00504248	1.75784	0.0543361	1.65267	0.0347279	3.13404	0.0118313	3.41243	0.0167382	2.55057	0.0383828	2.97769	0.116154	1.45321	0.0401923	2.6991	0.0630249
CATMA1c71142	polygalacturonase, putative / pectinase, putative	At1g10585	1.87269	0.0157315	0.705903	0.115715	0.586595	0.0758093	2.09953	0.00836438	1.33418	0.0854696	2.07088	0.00325381	1.84378	0.144982	2.18738	0.0315716	1.43355	0.156172	2.35494	0.152558	0.143425	0.672751	2.90203	0.106625	1.62446	0.0358301	1.37569	0.217493
CATMA_GFT_00011	ATGSTF6 (EARLY RESPONSIVE TO DEHYDRATION 11); glutathione transferase	At1g02930 // At1g02920 // At4g02520 // At2g02930	1.86091	0.0279118	3.06425	0.00164181	2.61206	0.00431504	1.53443	0.0269036	2.13419	0.0466737	2.56162	0.00694126	0.593386	0.610959	1.2344	0.0296378	2.18269	0.0612713	3.01628	0.0681019	1.93302	0.0636735	2.69082	0.0688097	3.66285	0.000927478	4.01172	0.0190876
CATMA1c71894	aldo/keto reductase family protein	At1g60730	1.86089	0.00242757	1.72494	0.0430632	1.4293	0.00626418	1.69622	0.01284	1.91077	0.0358734	2.03589	0.0012183	1.57647	0.144982	1.9105	0.0213763	2.12169	0.0309983	1.98602	0.0352155	1.90491	0.0531838	1.29445	0.118474	2.14797	0.00497157	1.76598	0.145728
CATMA2a35430	peroxidase 21 (PER21) (P21) (PRXR5)	At2g37130	1.85111	0.00482694	2.49357	0.0139559	2.14941	0.00402909	0.896153	0.0477272	1.35509	0.0464784	1.47813	0.00885398	1.08007	0.127619	1.06562	0.0594954	3.34537	0.038349	3.61988	0.00842498	3.44141	0.0144063	1.90734	0.158992	1.79684	0.0166428	2.09023	0.0511461
CATMA2a46200	benzodiazepine receptor-related	At2g47770	1.84973	0.00887488	4.84568	0.0020895	4.19853	0.0158719	2.56511	0.00388027	1.70285	0.0109419	3.02033	0.00571352	2.71721	0.0479174	1.97189	0.0214421	3.87475	0.064621	4.01602	0.0200267	4.38978	0.00681741	4.47696	0.0688097	1.72522	0.0477758	4.5232	0.0183396
CATMA5a58760	BT1 (BTB and TAZ domain protein 1); protein binding / transcription regulator	At5g63160	1.84844	0.0157773	1.10344	0.0943158	0.997226	0.0182186	1.02513	0.059251	1.84588	0.019849	1.58814	0.0127171	1.04302	0.5277	1.07664	0.117178	1.28461	0.0536677	1.46603	0.0872489	2.00218	0.0333228	1.06933	0.135444	0.722322	0.255553	1.2738	0.115843
CATMA4a33145	CYP83B1 (CYTOCHROME P450 MONOOXYGENASE 83B1); oxygen binding	At4g31500	1.84376	0.00653327	1.51081	0.0202612	1.66276	0.0102461	1.42674	0.0855942	1.46748	0.0763474	1.81028	0.00237194	0.796227	0.133346	1.45013	0.0260889	0.882161	0.131983	1.46172	0.087383	0.854952	0.205762	1.83851	0.12433	1.69344	0.00282222	2.07025	0.0636098
CATMA5a16580	expressed protein	At5g18310	1.84107	0.00202389	1.75652	0.00758416	1.21407	0.00589044	0.942032	0.0380776	1.7512	0.0221905	1.63887	0.00230328	0.862591	0.326359	1.14522	0.0305797	1.55262	0.0658738	1.92927	0.0375772	1.4948	0.0787934	1.64587	0.0875404	1.66819	0.00442892	1.74878	0.135046
CATMA4a23630	unknown protein	At4g21920	1.8367	0.00166825	0.883037	0.142218	0.463363	0.112425	2.08949	0.00657669	2.48836	0.0156803	2.37152	0.00127102	1.30192	0.0798599	1.66694	0.0283705	2.09459	0.0425095	2.55526	0.131587	1.53164	0.202182	2.92936	0.093462	1.89028	0.00912097	3.24215	0.0248289
CATMA4a32310	pentatricopeptide (PPR) repeat-containing protein	At4g30700	1.83663	0.00859675	0.0126187	0.56227	0.270892	0.216135	1.9089	0.00931486	1.98222	0.023559	2.10706	0.00423657	1.79526	0.0510679	1.64644	0.0144121	0.824024	0.217865	1.42627	0.113695	0.5209	0.439673	1.28761	0.131699	1.4573	0.00992345	1.53097	0.0785638
CATMA4a29130	glycosyltransferase family protein	At4g27560	1.8336	0.00933787	-0.142593	0.484768	0.416823	0.135566	2.03047	0.0177118	1.98074	0.0181769	2.28681	0.00214735	2.22405	0.0624974	2.10498	0.0149906	0.89269	0.14077	1.02157	0.148308	1.11277	0.180701	2.0434	0.155939	1.13432	0.0188639	1.98859	0.106364
CATMA1a63480	sulfotransferase family protein	At1g74100	1.83074	0.0030167	0.724126	0.0954012	0.805564	0.0325964	1.19758	0.0192999	1.58528	0.0346972	1.5919	0.00322462	0.925649	0.229688	1.03639	0.0255317	1.712	0.072149	1.87772	0.0348525	1.79462	0.0505259	1.58379	0.0932451	1.57969	0.00451844	1.57224	0.11037
CATMA5c65112	ANAC102 (Arabidopsis NAC domain containing protein 102); transcription factor	At5g63790	1.82537	0.00424583	1.89235	0.0125998	1.30173	0.0129876	1.54195	0.00756023	1.48176	0.0335651	1.53207	0.00340399	1.17772	0.204283	1.52236	0.034792	1.57229	0.0585767	1.58599	0.127701	1.59109	0.065424	1.77427	0.160393	1.42406	0.0183873	1.73078	0.106364
CATMA1a26390	expressed protein	At1g28190	1.82404	0.00545498	0.995031	0.123732	0.934319	0.0276408	1.58089	0.0145397	1.84383	0.0333644	1.6354	0.00804793	1.49928	0.163538	1.67633	0.0291789	1.64046	0.0425095	2.42055	0.0477107	0.460236	0.415916	1.79335	0.167229	1.68526	0.0321898	2.2653	0.134319
CATMA5c65176	no match	no match	1.82066	0.00940341	1.19797	0.073929	0.579755	0.0701645	2.42207	0.00831934	1.9847	0.0409147	2.38711	0.00141772	1.70018	0.0587409	1.93631	0.0216658	2.01018	0.0369481	2.14089	0.112233	1.52083	0.238506	2.515	0.0704112	2.09976	0.00864454	2.90738	0.0413686
CATMA4a38220	mannitol transporter, putative	At4g36670	1.81972	0.0431705	1.14668	0.0716576	1.52249	0.0290585	1.36483	0.0399197	2.17954	0.0199161	2.08367	0.00303456	0.628606	0.364862	0.908567	0.0309135	2.25723	0.0534672	2.84915	0.0227697	1.74552	0.0600326	2.29982	0.0704112	3.07418	0.00170852	2.81034	0.0712138
CATMA3a02970	short-chain dehydrogenase/reductase (SDR) family protein	At3g04000	1.81903	0.00378677	0.462854	0.224998	0.879452	0.015243	1.8477	0.0393182	1.48999	0.0269974	1.75155	0.00320381	1.86168	0.114008	2.00011	0.0128476	2.39175	0.029087	2.98308	0.0319333	2.90132	0.0945632	3.03336	0.0704112	1.64329	0.0289493	2.46125	0.0297717
CATMA1c71125	60S ribosomal protein L21 (RPL21A)	At1g09500	1.8186	0.0161022	1.12644	0.0682077	1.89575	0.0407321	1.58191	0.00736776	1.46456	0.0458067	1.33815	0.0253479	2.00668	0.136395	2.07027	0.0199697	1.25228	0.154707	1.45551	0.219459	0.808179	0.247715	2.60032	0.112549	1.6077	0.0383479	2.05092	0.0452103
CATMA1a60110	MLP28 (MLP-LIKE PROTEIN 28)	At1g70830	1.81858	0.00595004	1.01478	0.0781012	0.689803	0.0248311	1.35149	0.0149045	1.3476	0.0463729	1.54206	0.00350687	1.21347	0.212548	1.63637	0.0355069	1.95334	0.0239716	1.92614	0.0515367	1.80293	0.0406026	1.6187	0.138714	1.35289	0.0353309	1.47888	0.109559
CATMA5c64447	TGG2 (GLUCOSIDE GLUCOHYDROLASE 2); hydrolase, hydrolyzing O-glycosyl compounds	At5g25980	1.81673	0.00791322	-0.778505	0.0722416	-0.118897	0.386048	1.7881	0.0126169	1.84595	0.00915448	1.89619	0.00530064	2.05666	0.0899244	2.08242	0.021481	0.986731	0.0642431	1.03789	0.109407	0.599809	0.305244	1.27752	0.157644	0.998877	0.0787319	0.793054	0.242118
CATMA5a45465	ATCP1 (CA2+-BINDING PROTEIN 1); calcium ion binding	At5g49480	1.81557	0.00380443	1.82514	0.0325782	1.04794	0.0253098	1.64821	0.0297221	1.59503	0.0380678	1.78664	0.00320381	1.6143	0.0421662	1.89174	0.0218831	1.48129	0.0970689	2.06954	0.128255	1.07967	0.216252	2.17052	0.173057	0.872765	0.0910494	1.84216	0.136856
CATMA4a37266	PSAT (phosphoserine aminotransferase); phosphoserine transaminase	At4g35630	1.81518	0.00483264	0.200945	0.340026	0.464764	0.10688	1.62242	0.0252008	1.58665	0.0547689	1.85124	0.00326644	1.26015	0.127619	1.70134	0.0237075	1.45113	0.0591198	1.81742	0.0422873	1.19375	0.19908	1.94731	0.102326	1.85482	0.00391623	2.16169	0.0682328
CATMA3c57261	ATACP5 (acid phosphatase 5); acid phosphatase/ protein serine/threonine phosphatase	At3g17790	1.81492	0.0134917	1.24889	0.0680433	1.04976	0.119123	1.4168	0.0212955	1.49258	0.0269601	1.57405	0.00287514	1.37654	0.330102	1.66753	0.0386035	0.912651	0.177536	1.199	0.134063	0.379728	0.475261	1.56424	0.181189	0.985386	0.0146411	1.71375	0.213245
CATMA3c57237	jacalin lectin family protein	At3g16410	1.81292	0.0358402	1.09664	0.180716	2.51594	0.00921307	1.28215	0.0237174	1.0255	0.0391157	1.3725	0.0163201	0.75062	0.268017	0.792862	0.042649	3.21861	0.0738471	4.27232	0.00812162	3.32674	0.0144063	1.3839	0.137341	1.49082	0.00383231	1.69969	0.0613282
CATMA1a67570	CYP708A3 (cytochrome P450, family 708, subfamily A, polypeptide 3); oxygen binding	At1g78490	1.80967	0.00269311	-0.0516074	0.51157	0.399766	0.0841369	1.62544	0.0105106	1.97589	0.0122131	1.76247	0.00220003	1.56118	0.0735953	1.72875	0.0205436	1.23785	0.0766456	0.843019	0.184327	1.81294	0.0886319	1.63737	0.12617	1.60113	0.0165641	1.34769	0.101723
CATMA5a50820	GDSL-motif lipase/hydrolase family protein	At5g55050	1.80138	0.00250922	2.18259	0.00853855	1.66749	0.00841124	1.91902	0.0174477	2.33802	0.0233209	2.39257	0.00220003	1.5687	0.0589644	1.61089	0.0469213	1.65866	0.106391	2.01673	0.124144	1.53902	0.184237	2.46061	0.175596	1.52635	0.033027	2.85824	0.110877
CATMA5a54100	WNK4 (Arabidopsis WNK kinase 4); kinase	At5g58350	1.79993	0.00255206	0.898299	0.0932957	0.882583	0.0334776	1.47279	0.0339489	1.76557	0.0548509	2.00255	0.00241259	1.41548	0.15027	1.65324	0.0362325	0.991384	0.164524	1.55156	0.12146	1.05656	0.19908	1.60174	0.100804	1.49241	0.0131355	1.64689	0.101768
CATMA3c57300	proline-rich family protein	At3g20850	1.79583	0.01868	0.726243	0.0811553	0.707589	0.0256441	1.84394	0.0231372	2.20075	0.00651153	2.22981	0.00123344	1.83675	0.0473038	1.58891	0.0176317	1.4641	0.0914899	2.04252	0.0795018	1.34247	0.0945632	2.76631	0.178159	2.05018	0.0124322	2.48484	0.0350631
CATMA5a04910	ASA1 (ANTHRANILATE SYNTHASE ALPHA SUBUNIT 1); anthranilate synthase	At5g05730	1.79214	0.0152439	0.072682	0.507851	0.0227981	0.465474	1.05593	0.0375067	1.28505	0.0547689	1.2601	0.00511237	0.917265	0.207784	1.04996	0.0268293	1.1483	0.180012	1.50545	0.121689	0.904994	0.211119	1.6368	0.131632	1.81438	0.00591161	2.03852	0.045912
CATMA3a29060	unknown protein	At3g29034	1.78896	0.0138227	1.73471	0.0356703	1.60518	0.012252	1.49716	0.0307284	2.25916	0.0369517	2.2915	0.00241331	0.876129	0.434004	1.56991	0.0132636	0.643241	0.374773	1.67884	0.134063	1.88555	0.0709637	2.71706	0.142694	2.51308	0.00328667	2.81208	0.0962147
CATMA3a20050	meprin and TRAF homology domain-containing protein / MATH domain-containing protein	At3g20370	1.78765	0.0058445	0.172095	0.343211	0.984924	0.0420218	1.32583	0.0141222	1.77297	0.0171589	2.23585	0.00141772	0.904979	0.375914	2.0361	0.0405462	2.29059	0.040542	2.71784	0.119873	0.86396	0.262839	3.4259	0.135546	2.00267	0.0134356	2.92932	0.0248289
CATMA4a29280	expressed protein	At4g27652	1.7847	0.00714491	0.65259	0.22343	0.597955	0.0930195	1.79551	0.00437147	2.54362	0.0131641	2.32947	0.012828	1.6767	0.201597	1.47828	0.0137896	1.94444	0.149526	1.22855	0.171803	1.307	0.254719	2.01753	0.26083	1.52485	0.0248291	1.8991	0.11381
CATMA1a24060	expressed protein	At1g25400	1.78444	0.0066606	1.79122	0.0288951	1.55924	0.00551795	1.40663	0.0240823	2.14374	0.00839954	1.67774	0.00700821	0.914015	0.366439	1.14177	0.0191614	2.71293	0.0160791	2.97094	0.0426417	2.32224	0.0173595	1.60591	0.0888624	2.24637	0.00152505	2.49783	0.0274004
CATMA4a32060	glycine-rich protein	At4g30450	1.78234	0.00325503	0.642902	0.103549	0.834328	0.0890621	1.98598	0.00691362	1.68382	0.0369682	1.84427	0.00314492	1.59053	0.068908	1.73458	0.0151808	1.31866	0.177237	0.940117	0.214215	1.13668	0.292219	1.65815	0.091495	1.15287	0.0185561	1.57859	0.0711769
CATMA_GFT_01725	glycosyltransferase family protein	At4g27570 // At2g22930 // At1g64910 // At5g54010 // At5g53990 // At1g50580 // At4g27560	1.78046	0.00170397	0.158266	0.46591	0.562239	0.166917	2.0672	0.00657669	1.69898	0.0224679	2.12419	0.00156834	1.93995	0.0511706	2.05585	0.0132636	1.52623	0.038349	1.9669	0.0517809	1.73289	0.0497511	2.02016	0.134787	1.66581	0.00680529	2.61602	0.0569884
CATMA3a40420	glycerol-3-phosphate transporter, putative / glycerol 3-phosphate permease, putative	At3g47420	1.7798	0.0017931	0.875978	0.0983806	1.54953	0.0165352	1.23253	0.0174477	1.40977	0.0293389	1.34225	0.00539077	1.24127	0.0737226	1.22726	0.0296712	1.23182	0.0767428	1.74179	0.119827	1.70699	0.223374	0.983967	0.173057	0.643224	0.0926165	0.955432	0.193607
CATMA4c42088	unknown protein	At4g03420	1.77599	0.00284977	1.51827	0.0124768	1.3982	0.0133223	1.67259	0.0129267	1.63252	0.0267823	1.74356	0.00384102	0.9904	0.19886	1.19475	0.0247014	1.3171	0.0527393	1.50853	0.109407	1.37284	0.0977011	1.63796	0.114999	1.7625	0.00831026	1.99382	0.0440618
CATMA3a16945	late embryogenesis abundant domain-containing protein / LEA domain-containing protein	At3g17520	1.77083	0.00761297	4.8892	0.00119705	4.74959	0.013275	2.80265	0.00158232	1.6345	0.0178052	2.26473	0.00111665	2.10427	0.0758792	1.27575	0.0493059	4.06864	0.0822981	4.04811	0.0167382	4.64572	0.00604935	3.60824	0.071596	1.17062	0.0373936	3.88143	0.0415174
CATMA1a43770	expressed protein	At1g52720	1.76899	0.00483264	0.282865	0.216586	0.565683	0.0303095	1.965	0.0129259	2.39492	0.0120923	2.46522	0.00303303	1.70856	0.140114	1.91513	0.0296121	1.71567	0.0642431	1.8393	0.0564172	1.6909	0.0499237	2.15589	0.0748684	2.04259	0.0146401	2.28614	0.0525897
CATMA3a47420	SKIP5 (SKP1-INTERACTING PARTNER 5)	At3g54480	1.76648	0.0316914	1.7253	0.0432695	0.816325	0.0153154	1.78424	0.0167849	1.97744	0.0391476	2.23075	0.00170115	0.928651	0.176357	1.44192	0.0121742	1.83561	0.0658738	1.95548	0.110622	1.80551	0.102046	2.0269	0.0900103	2.18515	0.00215709	2.58853	0.0758306
CATMA5a08730	PROPEP4 (Elicitor peptide 4 precursor)	At5g09980	1.76643	0.0141545	0.350892	0.217341	-0.429486	0.0857218	1.9367	0.00335097	2.58515	0.00950251	2.2579	0.00660912	1.84544	0.0557639	2.38854	0.0132636	0.826785	0.159965	1.55509	0.155347	0.343483	0.582953	2.60972	0.199161	2.3187	0.0116486	3.50681	0.0355389
CATMA2a18815	tyrosine decarboxylase, putative	At2g20340	1.76432	0.012709	-0.494266	0.0959907	0.101441	0.383991	1.9773	0.00343839	1.5465	0.023559	2.34037	0.00274614	1.97428	0.0962338	1.88872	0.0150941	1.38824	0.148039	1.50825	0.165828	1.33638	0.224146	2.25724	0.0794159	1.75323	0.0161385	2.59082	0.0446755
CATMA1a62810	ATMKK9 (Arabidopsis thaliana MAP kinase kinase 9); kinase	At1g73500	1.76117	0.01133	1.00852	0.0821616	0.779742	0.0568261	1.22883	0.0224886	1.67881	0.0115299	1.89893	0.00711754	0.775606	0.488577	1.00027	0.0562335	0.56473	0.319109	0.588716	0.353499	-0.127758	0.669263	0.654068	0.246476	1.13045	0.0142508	0.0480282	0.720578
CATMA2a41970	trypsin inhibitor, putative	At2g43550	1.75496	0.0130985	-0.807628	0.0626008	0.0323668	0.470696	1.9985	0.0053064	1.86587	0.00921104	2.00044	0.00289969	1.74178	0.0543361	1.94527	0.0132636	1.75571	0.0211235	1.41423	0.0967507	1.42216	0.129776	1.85958	0.0808207	1.68263	0.0107753	1.62411	0.0664462
CATMA5a39970	F-box family protein	At5g44220	1.75139	0.00809443	-0.0806789	0.470203	0.36354	0.171444	1.95607	0.0102647	1.87373	0.0159273	1.59321	0.0030091	1.59423	0.0624974	1.79484	0.0144121	1.61389	0.0274966	2.33255	0.097217	1.56054	0.192538	2.09719	0.212056	1.55276	0.00879018	2.0257	0.0470929
CATMA3c57282	BCAT4 (BRANCHED-CHAIN AMINOTRANSFERASE4); catalytic/ methionine-oxo-acid transaminase	At3g19710	1.75091	0.00564878	-0.728606	0.242358	-0.405839	0.145801	1.84226	0.0062806	1.67295	0.0257972	1.64275	0.0025262	1.4825	0.0624974	1.90385	0.0259012	1.45525	0.0517414	1.37706	0.0761165	1.14906	0.144102	1.83553	0.106258	1.44429	0.00930215	1.35312	0.101516
CATMA5c64353	AP2 domain-containing transcription factor, putative	At5g21960	1.74982	0.0489165	-0.465691	0.199108	-0.410286	0.115329	0.979541	0.0428579	1.69524	0.0717296	1.68624	0.0686211	1.71684	0.33052	1.27247	0.0301023	1.9891	0.196324	2.54388	0.137215	2.16888	0.0841919	2.22011	0.0922081	1.18206	0.0670606	1.21108	0.170383
CATMA1a55410	U-box domain-containing protein	At1g66160	1.74726	0.0114628	1.85545	0.0120082	1.61723	0.00921307	1.20871	0.0230436	1.70255	0.0310065	1.76147	0.00415082	1.17139	0.127743	1.20817	0.0296712	2.07303	0.042061	2.69323	0.109464	0.98627	0.258177	1.78566	0.111999	2.09873	0.00787738	2.44152	0.0485452
CATMA1a19510	OPCL1 (OPC-8:0 COA LIGASE1); 4-coumarate-CoA ligase	At1g20510	1.74426	0.0111524	0.122917	0.397717	0.403565	0.0981849	1.85339	0.01751	2.10837	0.016574	2.15818	0.00747593	1.78266	0.0674476	1.65216	0.00911977	1.14438	0.0733559	1.3779	0.0643052	1.25392	0.107418	2.0291	0.155106	1.94921	0.00833202	2.05221	0.0760218
CATMA2a26940	Dof-type zinc finger domain-containing protein	At2g28510	1.74156	0.012709	0.371845	0.204793	0.584533	0.0349048	1.95664	0.00803815	1.85217	0.0211894	1.91514	0.00277342	1.67442	0.103984	1.65052	0.0268293	1.28513	0.106248	1.51391	0.109464	0.946636	0.293033	1.68659	0.108444	1.487	0.0156317	1.34747	0.103656
CATMA1a41630	pirin, putative	At1g50590	1.73602	0.0241922	0.354774	0.173208	0.343921	0.203647	1.74211	0.00940505	1.66922	0.0160685	1.98767	0.0037777	1.80123	0.0824473	1.91431	0.0325127	2.05884	0.0381086	1.44383	0.208538	1.52817	0.228191	2.17207	0.203595	1.25581	0.0331509	1.69469	0.236317
CATMA1a51390	WRKY6 (WRKY DNA-binding protein 6); transcription factor	At1g62300	1.73538	0.0058445	1.81965	0.0302723	1.38265	0.0139504	1.78393	0.0417653	1.96836	0.0343802	1.93204	0.00271007	1.5758	0.0479174	1.38552	0.0247014	1.77017	0.0189747	2.2945	0.0468809	2.05484	0.0332437	1.90039	0.232551	1.90997	0.00605441	2.47986	0.0931222
CATMA1a06470	17.8 kDa class I heat shock protein (HSP17.8-CI)	At1g07400	1.73515	0.024929	1.37021	0.0397407	0.689673	0.105291	1.51766	0.0109303	1.42709	0.0321759	1.33785	0.00747593	1.9808	0.239539	1.41716	0.0441823	2.06407	0.108523	2.36012	0.127068	1.49464	0.164601	3.47923	0.0688097	1.11987	0.0839691	1.80222	0.218158
CATMA4a35270	metallo-beta-lactamase family protein	At4g33540	1.73329	0.00388504	1.1979	0.0388395	1.02727	0.0233275	1.37888	0.0137383	1.52341	0.0535092	1.44771	0.0107695	1.52105	0.145465	1.82183	0.0159308	1.59279	0.0642431	1.46015	0.110622	1.3045	0.109716	1.94914	0.0759907	2.25021	0.0473879	1.55256	0.0994823
CATMA5a11530	RAP2.6L (related to AP2 6L); DNA binding / transcription factor	At5g13330	1.72919	0.00371827	2.37978	0.0437926	1.97616	0.0272598	1.32387	0.0281008	1.58643	0.023559	1.73736	0.00245511	1.36716	0.105063	1.21524	0.0196075	2.78728	0.0176585	2.53518	0.109407	2.17889	0.0979581	3.38189	0.132847	1.8021	0.00854326	3.27828	0.0262023
CATMA4a18526	ATERF-1 (ETHYLENE RESPONSIVE ELEMENT BINDING FACTOR 1); DNA binding / transcription activator/ transcription factor	At4g17500	1.72911	0.00615126	0.664553	0.0921681	0.407783	0.0778636	1.04431	0.0412117	1.18122	0.0440287	1.58633	0.0121675	1.05868	0.319321	1.07916	0.0487984	1.76405	0.0210293	1.27071	0.201226	1.21927	0.24532	1.62774	0.1881	0.927131	0.0439363	2.63809	0.0270514
CATMA3a44640	macrophage migration inhibitory factor family protein / MIF family protein	At3g51660	1.7281	0.0171981	0.87984	0.123951	0.703191	0.0519234	1.77024	0.0196132	2.28816	0.0367955	2.56854	0.000688627	1.7795	0.150215	2.13035	0.0132636	0.910752	0.159067	1.24068	0.112233	0.719644	0.234858	2.00647	0.135444	2.2928	0.0271813	1.75008	0.0815815
CATMA5a21705	squalene monooxygenase 1,2 / squalene epoxidase 1,2 (SQP1,2)	At5g24160	1.72575	0.00443942	0.223113	0.377871	0.839471	0.0146924	1.59572	0.0197327	1.50034	0.0389391	1.82012	0.00201307	1.5671	0.0398175	1.88137	0.0206599	1.29106	0.0820796	1.82497	0.101574	1.51013	0.0726781	1.43863	0.102326	1.34399	0.0142464	1.82672	0.0615921
CATMA2a24855	AR781	At2g26530	1.72468	0.00482694	0.477489	0.19464	0.435553	0.0544589	1.56722	0.0189724	1.85448	0.0184201	1.67362	0.0109883	1.09877	0.281958	1.22581	0.0373592	1.33557	0.0488702	1.54336	0.0985805	1.80747	0.104305	1.30953	0.11384	1.32424	0.0165641	1.87021	0.122759
CATMA3a14565	ATERF-4/ATERF4/ERF4/RAP2.5 (ETHYLENE RESPONSIVE ELEMENT BINDING FACTOR 4); DNA binding / protein binding / transcription factor/ transcription repressor	At3g15210	1.71894	0.00693608	1.05807	0.0333226	1.05675	0.0110899	1.40582	0.0132057	1.52337	0.0419008	1.63357	0.00596551	0.995312	0.326359	1.17936	0.0275454	1.1994	0.0741877	1.53698	0.0527031	1.41138	0.0945632	1.02915	0.180557	1.44952	0.0107753	1.10962	0.150032
CATMA3a01800	ILR1 (IAA-LEUCINE RESISTANT 1); metallopeptidase	At3g02875	1.71723	0.00760701	0.425162	0.138314	0.433967	0.0654899	1.36996	0.0200457	1.89025	0.020895	1.84879	0.00641781	1.72732	0.152987	1.92106	0.0198048	1.67724	0.0239716	1.45753	0.133483	1.77439	0.0787934	1.85174	0.0794159	1.67183	0.0228016	1.60917	0.0880094
CATMA2a33050	disease resistance family protein	At2g34930	1.71648	0.0220881	-0.185489	0.338417	0.0731414	0.391145	1.20888	0.0197017	1.73036	0.0315446	1.29485	0.0155952	1.70021	0.0754379	1.75438	0.0220099	1.8513	0.0452928	2.63387	0.0395247	2.09861	0.0795289	3.33363	0.0688097	1.65028	0.0290861	1.99374	0.0627214
CATMA4c42545	GGT3/GGT4 (GAMMA-GLUTAMYL TRANSPEPTIDASE 3); gamma-glutamyltransferase/ glutathione gamma-glutamylcysteinyltransferase	At4g29210	1.71414	0.0387913	-0.0158628	0.55571	-0.048219	0.435473	1.05594	0.0376124	1.36783	0.0516564	1.67332	0.00510707	1.07493	0.18225	1.36095	0.0234435	0.858958	0.134705	1.12838	0.124064	0.824168	0.217647	1.31036	0.112133	1.28784	0.0483712	1.56339	0.0715972
CATMA3c57181	AtSerat2;2 (SERINE ACETYLTRANSFERASE 1); serine O-acetyltransferase	At3g13110	1.71328	0.01133	0.661377	0.124003	0.304325	0.156243	1.36365	0.0183169	1.4627	0.0423034	1.57658	0.00294539	1.13438	0.107342	1.32522	0.0176317	0.485402	0.328185	1.03468	0.165828	0.806271	0.221541	0.82941	0.179984	0.732315	0.0406348	0.997246	0.182279
CATMA_GFT_01354	oxidoreductase	At3g55310 // At2g17845 // At3g46170 // At1g63380 // At3g55290 // At1g62610	1.71305	0.00564878	0.130196	0.401324	1.19656	0.0287499	2.19117	0.00828098	2.13395	0.0106115	2.34269	0.000816078	2.18253	0.0872658	2.3436	0.0188874	1.9577	0.0180889	2.45091	0.0759277	2.36538	0.0484018	2.57309	0.141075	1.88668	0.0252495	2.26986	0.10766
CATMA1b63370	SS2 (STRICTOSIDINE SYNTHASE 2); strictosidine synthase	At1g74020	1.71295	0.00989017	1.20866	0.0272725	1.74569	0.0159923	1.79243	0.0314014	1.99162	0.0269974	2.28986	0.00126313	1.83812	0.141235	2.22122	0.0116277	2.3958	0.0810269	2.65184	0.124912	2.94665	0.0494872	3.94007	0.0688097	1.89397	0.0206012	2.9568	0.0274004
CATMA5a24040	MSS1 (SUGAR TRANSPORT PROTEIN 13); carbohydrate transmembrane transporter/ hexose:hydrogen symporter/ high-affinity hydrogen:glucose symporter/ sugar:hydrogen ion symporter	At5g26340	1.70622	0.0290233	2.25491	0.0754673	0.928583	0.108852	1.56987	0.0508835	2.54133	0.0402708	2.39381	0.000744906	1.59352	0.187148	1.5135	0.0288923	1.30914	0.142787	1.301	0.127701	1.02182	0.300429	2.07551	0.096292	2.46501	0.010297	2.19603	0.0754918
CATMA3a19345	BCAT4 (BRANCHED-CHAIN AMINOTRANSFERASE4); catalytic/ methionine-oxo-acid transaminase	At3g19710	1.70569	0.0132488	-0.477657	0.226459	-0.139212	0.288816	1.71941	0.00906247	1.63944	0.0344079	1.73338	0.00266078	1.48973	0.0990727	1.84975	0.0226685	1.25287	0.0632316	1.05271	0.116368	1.06775	0.174633	1.81621	0.088494	1.27098	0.018431	1.16295	0.143157
CATMA1a63820_bis	expressed protein	At1g74440	1.70398	0.00765354	0.382995	0.266734	0.606047	0.0307689	2.20114	0.00511483	2.15945	0.0173439	1.97519	0.0045217	1.64704	0.137446	1.85486	0.0196486	1.40728	0.0474479	1.92201	0.0658583	1.77665	0.102139	2.07083	0.137341	1.9574	0.0253091	2.0677	0.111232
CATMA2a20775	beta-hydroxyacyl-ACP dehydratase, putative	At2g22230	1.70382	0.0159649	0.0523024	0.521896	0.453066	0.165326	1.37208	0.0425779	1.06308	0.104915	1.28471	0.0286908	1.47369	0.106218	1.40668	0.0268293	0.659561	0.339719	1.45075	0.172601	0.855167	0.378785	1.00629	0.173848	0.632304	0.115663	0.55886	0.374289
CATMA5c64570	unknown protein	At5g36925	1.70349	0.00289283	1.24571	0.179062	1.0849	0.0404093	2.09207	0.0235152	0.847658	0.233365	2.18735	0.0168254	1.35715	0.245537	1.46715	0.0250056	1.03785	0.173477	0.843764	0.296927	0.285789	0.624233	2.53025	0.195211	2.61366	0.0306597	1.56807	0.0785638
CATMA3a54340	BAP1 (BON ASSOCIATION PROTEIN 1)	At3g61190	1.70182	0.00921208	1.56654	0.0479765	0.688326	0.103003	0.994419	0.0409118	2.21921	0.0156803	1.29298	0.0154246	0.921286	0.451431	0.991874	0.0581851	2.45681	0.0333497	2.43622	0.131656	2.16345	0.050453	1.40029	0.15522	1.51802	0.0116098	2.17331	0.0397701
CATMA4a28860	calcium-binding EF hand family protein	At4g27280	1.70078	0.027586	1.01718	0.0665514	0.842983	0.0239567	1.09167	0.0585391	1.67274	0.0515584	1.15103	0.0316383	0.25733	0.785482	0.473861	0.163374	0.812615	0.246009	0.881425	0.202301	1.58183	0.177798	0.549092	0.411881	1.32979	0.00536068	0.87036	0.229757
CATMA4a09010	AGP10 (Arabinogalactan protein 10)	At4g09030	1.69953	0.0276033	1.28296	0.0202612	1.40544	0.0232829	1.65128	0.0100251	1.84059	0.0340888	1.90488	0.00213472	1.37431	0.0597357	1.26331	0.0305797	1.48932	0.0621287	1.92285	0.0550834	1.87457	0.0368342	1.21622	0.13045	1.53207	0.0072692	1.60669	0.177356
CATMA1a09000	expressed protein	At1g10140	1.69221	0.0134702	0.754549	0.100329	1.05355	0.0119362	1.68036	0.039998	1.86425	0.0449823	1.87495	0.00266078	1.00555	0.145123	1.37395	0.0348293	0.551555	0.264835	1.67056	0.0602941	0.0832905	0.6803	1.29634	0.131699	1.87044	0.00696437	1.14491	0.344458
CATMA3a28035	PMZ; zinc ion binding	At3g28210	1.68858	0.00806363	1.57563	0.0108295	1.15055	0.0129876	1.71195	0.0122757	1.56916	0.0248646	1.64686	0.00220003	1.69013	0.112107	1.57524	0.0309135	2.18682	0.0197458	2.84256	0.0398394	2.27279	0.0333228	2.90792	0.0742928	1.49325	0.0189003	3.21999	0.0458127
CATMA1c71831	disease resistance response	At1g55210	1.68726	0.0178288	1.1843	0.018119	1.29829	0.0155579	1.58351	0.0372954	1.61323	0.0304591	1.7289	0.0052401	1.29267	0.0587409	1.4663	0.017513	1.46657	0.080989	1.73605	0.0729972	1.43766	0.0783123	1.73008	0.116154	1.36396	0.00940154	1.95595	0.119711
CATMA4c42479	ATCSLG2 (Cellulose synthase-like G2); transferase/ transferase, transferring glycosyl groups	At4g24000	1.68538	0.00325253	0.744662	0.104478	1.92495	0.0600002	0.912	0.0357686	1.28632	0.0697897	0.973811	0.0116865	1.68955	0.133867	2.03805	0.0296712	2.23508	0.040542	2.23191	0.185286	1.20408	0.238045	2.52718	0.0824776	1.52092	0.0483198	2.81281	0.0250595
CATMA5a49610	expressed protein	At5g53750	1.68402	0.0124665	0.0675575	0.482493	0.480685	0.0724054	1.96871	0.00715861	2.1999	0.023559	1.69217	0.00546019	1.5306	0.0964378	1.87929	0.0125687	1.23031	0.0842236	1.75017	0.145491	1.58507	0.180834	2.62325	0.134787	1.39121	0.038664	0.714158	0.653315
CATMA3a26600	esterase/lipase/thioesterase family protein	At3g26840	1.68087	0.0102642	0.341601	0.253783	0.802815	0.0476848	1.24325	0.0137383	1.2105	0.0367955	1.15555	0.0102417	1.87021	0.132758	2.36219	0.0137566	1.91482	0.0170075	2.29097	0.144925	1.3089	0.324969	3.23883	0.0731197	1.7415	0.0275964	2.57596	0.0297517
CATMA2c47705	unknown protein	At2g41800	1.6743	0.00869233	1.12416	0.018492	2.17767	0.0146924	1.63147	0.0334559	1.58247	0.0224679	1.81277	0.00245511	2.04768	0.0589644	1.54367	0.0384495	2.634	0.0675814	1.82131	0.107212	0.536686	0.312138	3.54788	0.0794159	1.50445	0.0460798	1.75905	0.222792
CATMA2a27420	Rab5-interacting family protein	At2g29020	1.66983	0.0190096	0.49884	0.119305	0.464936	0.0749061	1.12217	0.0557281	1.69163	0.0278338	1.92422	0.00201834	1.66319	0.101048	1.55703	0.0227208	0.946342	0.109814	1.05068	0.156227	1.03689	0.25052	1.54028	0.0922837	1.27619	0.0201126	1.22771	0.129388
CATMA3a21070	4CL5 (4-COUMARATE:COA LIGASE 5); 4-coumarate-CoA ligase	At3g21230	1.66353	0.00858962	0.724469	0.0722416	0.85958	0.0469504	2.36435	0.0125919	2.07167	0.0509632	2.2801	0.00265841	1.3952	0.132625	1.97937	0.0319168	1.48734	0.119735	2.41983	0.12694	1.19825	0.321332	2.43331	0.163218	1.85555	0.0272774	2.41857	0.0654068
CATMA3a44230	F3H (TRANSPARENT TESTA 6); naringenin 3-dioxygenase	At3g51240	1.65601	0.0111524	-0.254137	0.412217	0.835196	0.156252	1.2247	0.0187399	0.686667	0.123706	1.12446	0.0271677	1.77665	0.0511706	1.27835	0.01987	-0.111585	0.583579	-0.434867	0.462743	-0.323436	0.589551	0.879987	0.347093	-0.321058	0.157109	0.639498	0.38582
CATMA3a48950	zinc finger (CCCH-type) family protein	At3g55980	1.64928	0.01024	1.36489	0.0911849	0.827076	0.0129876	1.19384	0.0296972	1.79319	0.0393612	1.55628	0.0155153	0.882543	0.32424	0.548142	0.0844999	1.64143	0.0504828	1.03056	0.182044	-0.0411912	0.695887	1.31293	0.229602	1.70816	0.00621992	1.60351	0.166162
CATMA2a28650	CIPK11 (SOS3-INTERACTING PROTEIN 4); kinase	At2g30360	1.64813	0.0358901	1.7259	0.0202612	1.54963	0.0184815	1.73893	0.0108402	2.09197	0.00875305	1.69746	0.00258952	1.34606	0.0994453	1.73179	0.0204047	2.64417	0.0156538	2.59599	0.0266928	2.61946	0.0198677	2.59123	0.141075	1.77359	0.00414425	2.65531	0.0274004
CATMA5c64896	CYP96A4 (cytochrome P450, family 96, subfamily A, polypeptide 4); oxygen binding	At5g52320	1.64706	0.00892981	-0.184055	0.398239	0.158262	0.331755	2.44169	0.00856687	1.9088	0.0267823	2.40968	0.00658479	2.28054	0.0143833	2.21821	0.00520984	0.732411	0.140266	1.15227	0.136636	0.830747	0.254487	1.22793	0.204123	1.01531	0.0263023	1.59766	0.167943
CATMA1a12340	expressed protein	At1g13340	1.64629	0.00306102	1.67045	0.0128762	0.842156	0.0212408	1.15572	0.0338314	1.98706	0.0146741	1.8413	0.00166408	1.24714	0.092898	1.0601	0.0299167	1.43841	0.0284989	2.08472	0.0790923	1.71222	0.0464742	1.5444	0.195211	1.44303	0.00602689	2.34005	0.174894
CATMA3a26965	CLC-B (chloride channel protein B); anion channel/ voltage-gated chloride channel	At3g27170	1.64559	0.00643036	0.252881	0.300621	0.528479	0.0534492	1.0858	0.0283671	0.703114	0.12927	0.769205	0.0434852	1.08633	0.092898	0.91187	0.0494574	0.973668	0.12886	1.22529	0.0983275	0.899193	0.219019	0.913437	0.242803	0.603245	0.0567269	0.579957	0.342498
CATMA1a53060	zinc finger (C3HC4-type RING finger) family protein	At1g63840	1.64511	0.00642907	1.31409	0.0323712	1.22228	0.0260029	1.54092	0.0222658	1.28142	0.0325429	1.40549	0.0101702	1.05768	0.257808	1.52825	0.0523112	1.15329	0.140145	2.04066	0.0921832	1.48316	0.14741	1.51423	0.0993443	1.18992	0.0109824	1.66851	0.0640611
CATMA4a38190	SEC14 cytosolic factor family protein / phosphoglyceride transfer family protein	At4g36640	1.64489	0.00319731	0.626723	0.101223	0.839039	0.0178878	1.93419	0.00624074	1.55501	0.0184201	1.77648	0.00184195	1.42329	0.110914	1.49552	0.0182875	0.950464	0.227709	2.27437	0.0508602	1.26243	0.177951	1.5335	0.101419	1.02557	0.0232081	1.60653	0.0711769
CATMA5a16250	TRP1 (TRYPTOPHAN BIOSYNTHESIS 1); anthranilate phosphoribosyltransferase	At5g17990	1.64262	0.00577947	0.698918	0.0763062	0.408677	0.0895436	1.52325	0.0235152	1.91636	0.0360388	1.92906	0.00342703	1.26941	0.115938	1.23927	0.0234341	1.09547	0.0830977	1.37283	0.102659	1.33931	0.13217	1.70015	0.091495	2.05335	0.00562179	1.94391	0.0715972
CATMA4a41335	AKN2 (APS-KINASE 2); ATP binding / kinase/ transferase, transferring phosphorus-containing groups	At4g39940	1.64148	0.00471231	0.399225	0.180272	0.249609	0.374979	1.85577	0.0335574	1.94924	0.0318475	1.87995	0.00522426	1.31029	0.0597357	1.59208	0.0137896	1.00501	0.0822089	1.37309	0.0677786	0.914798	0.192197	1.69801	0.118618	1.43771	0.00591161	1.54267	0.167636
CATMA2a21340	ATPSK2 (PHYTOSULFOKINE 2 PRECURSOR); growth factor	At2g22860	1.64036	0.0121881	2.02187	0.0583528	0.53445	0.0809433	1.99978	0.0315643	1.70157	0.0449766	1.89975	0.00331467	1.46525	0.136395	1.94275	0.0330562	1.7316	0.0201956	2.28386	0.120712	1.38568	0.242588	2.95005	0.122719	1.94111	0.0228354	1.60912	0.325995
CATMA1c72092	C2 domain-containing protein	At1g70810	1.63813	0.0109769	0.318671	0.286254	0.662356	0.066498	1.64734	0.0171584	1.92725	0.0278338	2.17032	0.00123344	1.5721	0.07122	1.59663	0.0149635	0.989151	0.0766456	1.01133	0.107855	1.02705	0.160289	1.56048	0.138714	1.84125	0.00696437	1.77275	0.101144
CATMA2c47048	GDSL-motif lipase/hydrolase family protein	At2g03980	1.63648	0.012709	-0.0481896	0.518184	0.0536335	0.420753	1.54476	0.0078216	1.24655	0.0400927	1.74853	0.00925503	1.59928	0.0630759	1.65318	0.0169194	1.06067	0.14077	1.24448	0.187051	0.813495	0.27797	1.35151	0.112738	1.46847	0.0180171	1.88718	0.0511461
CATMA3c57549	oxidoreductase, acting on the CH-CH group of donors	At3g44550	1.62943	0.00972053	-0.146286	0.418158	0.737041	0.0514428	1.44966	0.0230436	1.41399	0.0465192	2.12498	0.00195014	1.87133	0.0405937	1.45166	0.0132636	2.14987	0.0171834	1.89661	0.125897	1.73244	0.144874	1.67735	0.146299	0.873304	0.0208006	1.57866	0.174765
CATMA5a57480	AP2 domain-containing transcription factor family protein	At5g61890	1.62134	0.0220291	1.74236	0.00547528	1.91422	0.0078856	1.81929	0.00797572	1.98563	0.0199428	1.9876	0.00168364	1.9239	0.0479174	1.85289	0.0150941	2.85075	0.0243512	1.92145	0.151384	1.63959	0.229314	3.16296	0.0688097	1.61137	0.0305698	2.72964	0.0274004
CATMA1a28350	remorin family protein	At1g30320	1.61187	0.0182324	0.591535	0.155065	0.638188	0.0278426	1.60981	0.0268008	1.90546	0.0324063	1.75376	0.00745732	1.4512	0.192736	1.49366	0.0687073	1.4527	0.0853827	1.47117	0.148727	1.06752	0.23014	1.76947	0.0953322	1.32904	0.0528613	2.04535	0.118155
CATMA5a57740	peptidoglycan-binding LysM domain-containing protein	At5g62150	1.60795	0.0128272	1.91287	0.0386376	1.48042	0.0453584	1.47976	0.0313954	1.76515	0.0269601	1.56896	0.00287514	1.35664	0.105644	1.78765	0.0132636	1.36125	0.106481	1.92678	0.186816	0.936871	0.190627	2.22005	0.0704112	1.71226	0.00920731	2.27272	0.0391013
CATMA1a31190	starch synthase, putative	At1g32900	1.60588	0.0204284	0.573188	0.164853	0.368505	0.208575	1.14993	0.0449966	0.365943	0.217536	0.84356	0.0437023	1.09992	0.181294	1.1319	0.0296481	0.318651	0.555276	1.13633	0.259227	1.66327	0.311686	1.27936	0.118618	0.185831	0.432715	0.470732	0.381792
OPA021381	legume lectin family protein	At3g16530	1.60467	0.0492231	2.06744	0.00397857	2.22218	0.00246293	1.52166	0.0240823	1.615	0.0548509	1.78923	0.00762203	0.482231	0.456947	1.1366	0.0193468	2.11772	0.0299665	2.63513	0.0779502	1.47799	0.192538	1.96564	0.0748684	2.21715	0.00114332	3.19217	0.0270514
CATMA1a45130	GDSL-motif lipase, putative	At1g54030	1.60338	0.00242282	-0.0801099	0.475164	0.504503	0.0361746	1.67836	0.0126169	1.99738	0.0205468	2.17044	0.00164891	1.52808	0.071996	1.55586	0.0191614	1.51134	0.0336516	1.70741	0.0508602	1.35782	0.110744	2.0325	0.0748179	1.73675	0.0154894	2.03648	0.045912
CATMA2a30410	haloacid dehalogenase-like hydrolase family protein	At2g32150	1.60155	0.0152095	0.173555	0.374577	0.398431	0.176951	0.984234	0.0711992	1.76538	0.0296257	1.32107	0.0175111	1.2092	0.322475	1.18307	0.081968	1.11812	0.0852637	1.35968	0.134961	1.21732	0.205762	1.39317	0.10367	1.59478	0.0436743	1.34597	0.110293
CATMA3a41670	ATCXE12 (ARABIDOPSIS THALIANA CARBOXYESTERASE 12); carboxylesterase	At3g48690	1.59766	0.00492199	0.689901	0.151968	0.95439	0.0598623	1.24495	0.0309948	1.25653	0.0585681	1.3494	0.00771099	1.30787	0.108761	1.4372	0.0216525	0.638549	0.138056	1.13882	0.121953	1.34349	0.14218	1.12807	0.13364	1.15697	0.00922261	1.02339	0.199478
CATMA_GFT_02846	epoxide hydrolase, putative	At2g26750 // At2g26740	1.59699	0.00312327	-0.00447091	0.569332	1.20859	0.0129876	1.65734	0.00657669	1.4404	0.0369517	1.34116	0.0122677	-0.449846	0.414307	1.94433	0.0187347	0.892795	0.0787539	1.07555	0.112233	1.05724	0.144607	1.29331	0.119041	2.18849	0.0205666	1.18038	0.139719
CATMA4a14040	glycine-rich RNA-binding protein, putative	At4g13860	1.59595	0.0128991	0.0581989	0.511917	0.174439	0.242495	1.92779	0.0214231	2.11766	0.00651153	2.13895	0.00128693	1.53039	0.0737226	1.96148	0.0208751	1.21142	0.103056	1.42823	0.0598493	0.815449	0.243099	1.57679	0.162948	2.01528	0.00782568	1.61949	0.0816315
CATMA1a31460	MATE efflux family protein	At1g33110	1.59588	0.00266597	0.645489	0.151827	0.5933	0.0671268	1.36444	0.0112888	1.35156	0.0224679	1.49474	0.0033477	1.17516	0.13636	1.38893	0.0307547	0.776496	0.197903	1.28653	0.12637	1.26599	0.12071	0.976854	0.148079	0.67281	0.173969	1.58321	0.19937
CATMA3a23850	BAM1/BMY7/TR-BAMY (BETA-AMYLASE 1); beta-amylase	At3g23920	1.59538	0.00845682	1.61276	0.0108564	1.11068	0.078177	1.41127	0.0123344	1.43858	0.0281086	1.53187	0.0043	1.54393	0.112805	1.26173	0.0274641	0.774771	0.21612	0.960466	0.215843	1.05172	0.223153	1.55315	0.109097	0.666405	0.0856425	1.22016	0.144373
CATMA5a11720	AAC2 (ADP/ATP CARRIER 2); ATP:ADP antiporter/ binding	At5g13490	1.59286	0.0157773	1.77793	0.0120082	1.76643	0.00808537	1.26602	0.0314036	1.36707	0.0391512	1.42713	0.00701402	1.66157	0.0624974	1.71931	0.0240807	2.36189	0.0269534	2.07314	0.0395247	1.82658	0.129889	2.41117	0.0852113	1.65549	0.00907387	2.16203	0.11037
CATMA4a03280	oxidoreductase, 2OG-Fe(II) oxygenase family protein	At4g02940	1.59261	0.0239643	0.506326	0.229014	0.330778	0.109573	1.29372	0.0324515	1.04569	0.0692283	1.0457	0.0133384	1.18921	0.164636	1.34764	0.0330964	0.593098	0.224774	0.998694	0.171279	0.652492	0.315735	1.15697	0.208203	0.768949	0.0776699	0.946534	0.216269
CATMA1a11260	ATBETAFRUCT4/VAC-INV (VACUOLAR INVERTASE); beta-fructofuranosidase/ hydrolase, hydrolyzing O-glycosyl compounds	At1g12240	1.59254	0.00958923	-0.726246	0.146892	0.000694582	0.495306	1.18622	0.0166048	1.05606	0.0352125	1.01024	0.0142538	1.43115	0.11923	1.41353	0.0191496	0.795072	0.14582	1.06447	0.208753	1.21153	0.177911	1.21637	0.122231	0.996173	0.015506	1.28583	0.116418
CATMA3c57015	aspartate kinase, lysine-sensitive, putative	At3g02020	1.59064	0.0105958	-0.429783	0.202026	0.501817	0.0619061	1.55748	0.0118416	1.70613	0.0220117	1.62986	0.00479748	1.3793	0.150496	1.73816	0.0264318	0.834361	0.0886954	0.559662	0.292532	0.815927	0.224446	1.20896	0.126282	0.876328	0.0437653	0.819533	0.241106
CATMA3c57745	DVL20/RTFL1 (ROTUNDIFOLIA 1)	At3g53232	1.58893	0.0346886	1.20857	0.0477617	0.791649	0.0654402	1.48023	0.0230436	1.71725	0.0109419	1.32777	0.0103082	0.829984	0.443775	1.34389	0.0511362	2.39419	0.116421	2.21746	0.0365745	2.1628	0.0945632	1.1126	0.134275	1.36336	0.0509073	1.39894	0.0959672
CATMA3a09220	reticulon family protein	At3g10260	1.58474	0.0194431	-0.305077	0.208807	0.498994	0.0484294	1.33035	0.0141546	1.3299	0.0359578	1.42863	0.00509674	1.10815	0.132826	1.12814	0.0328452	1.04546	0.0754339	1.00702	0.112233	1.18185	0.121583	1.17724	0.131862	1.1114	0.0173838	1.30596	0.115648
CATMA3c57601	UDP-glycosyltransferase/ transferase, transferring glycosyl groups	At3g46700	1.58465	0.00806363	0.121595	0.412119	0.783295	0.111303	1.85028	0.00856687	1.38139	0.0333644	1.95515	0.00938933	1.93523	0.160266	2.13327	0.0289517	-0.0220724	0.618371	1.34092	0.207594	0.145308	0.605817	3.11862	0.0698834	1.80721	0.0527297	1.25826	0.290012
CATMA2a43255	UCC2 (UCLACYANIN 2); copper ion binding	At2g44790	1.58216	0.041335	3.15083	0.00748161	2.35817	0.00318456	0.938428	0.0944228	1.13419	0.113867	1.50605	0.0214568	0.11357	0.798219	0.756666	0.0864987	1.88413	0.110446	2.91952	0.0208363	1.80003	0.114764	0.939547	0.154506	1.94758	0.00218842	1.88112	0.0887526
CATMA5a46995	ERD1 (EARLY RESPONSIVE TO DEHYDRATION 1); ATP binding / ATPase	At5g51070	1.58082	0.0196228	0.907099	0.0409384	0.963484	0.0474077	1.66105	0.0230436	1.36129	0.0436515	1.54541	0.00281174	1.3133	0.18225	1.6338	0.0231506	0.950115	0.138582	1.59738	0.148208	1.21397	0.216252	1.57431	0.12433	1.45988	0.0239577	1.91115	0.0482761
CATMA5a50245	AHL (HAL2-LIKE); 3'(2'),5'-bisphosphate nucleotidase/ inositol or phosphatidylinositol phosphatase	At5g54390	1.58015	0.00301673	0.228089	0.343268	0.829245	0.0129876	1.54759	0.0100251	1.56975	0.0192433	1.58539	0.00269875	1.34538	0.0928421	0.667075	0.200843	1.14334	0.0767428	0.960452	0.119814	0.945245	0.176725	1.4834	0.100786	1.40836	0.0137002	1.09438	0.157148
CATMA4a29300	expressed protein	At4g27657	1.57788	0.0217148	1.1666	0.0499057	0.929806	0.0901799	1.75993	0.00736776	1.67462	0.0371315	1.63275	0.0145833	1.09497	0.363485	0.978574	0.0318189	1.44768	0.0812114	1.70961	0.12548	1.76973	0.225672	1.60613	0.16231	0.464691	0.0884534	1.05544	0.238574
CATMA1a58780	EXS family protein / ERD1/XPR1/SYG1 family protein	At1g69480	1.57423	0.0137366	1.33916	0.013029	0.586912	0.178459	1.1557	0.0314036	0.754719	0.0642651	0.953585	0.0184485	1.69546	0.0624974	1.74055	0.0286848	1.37084	0.251765	1.86499	0.213544	1.06542	0.254719	2.79373	0.0688097	1.36193	0.0682933	1.48077	0.255604
CATMA3a47570	TSA1 (TRYPTOPHAN SYNTHASE ALPHA CHAIN); tryptophan synthase	At3g54640	1.57172	0.0207657	1.11467	0.0210463	0.641263	0.0290185	1.39186	0.0206522	1.3821	0.0504075	1.69082	0.0060505	0.853083	0.211579	1.0749	0.0288812	1.62901	0.0488702	1.91312	0.0731905	1.20184	0.192538	1.68023	0.0947454	1.91525	0.0072692	2.15123	0.151415
CATMA1c72124	disease resistance protein (TIR-NBS class), putative	At1g72920	1.57099	0.00647554	0.141688	0.484224	0.0683792	0.422814	1.0155	0.0684798	1.59459	0.0419412	1.40907	0.0190884	0.700749	0.557779	0.306229	0.199651	1.22112	0.138056	1.36527	0.187178	0.683357	0.367694	0.360019	0.391904	1.21722	0.0326019	0.975052	0.201299
CATMA_GFT_03218_new	similar to phosphotransferase-related [Arabidopsis thaliana] (TAIR:AT5G43745.1); similar to unnamed protein product [Vitis vinifera] (GB:CAO71282.1); similar to hypothetical protein OsI_009890 [Oryza sativa (indica cultivar-group)] (GB:EAY88657.1); simila	At5g02940 // At5g43745	1.57088	0.0438644	-0.525458	0.105477	0.600122	0.0587833	2.21649	0.00538971	2.73881	0.00326959	1.66613	0.00734038	1.88149	0.0587409	1.67954	0.0327524	1.21851	0.0464789	1.08663	0.119244	1.48307	0.114346	1.58807	0.146126	1.83217	0.0419734	1.29608	0.11253
CATMA5a24910	mitochondrial substrate carrier family protein	At5g27520	1.56682	0.01133	0.518391	0.113808	0.505249	0.072927	1.69087	0.0204185	2.2581	0.0132739	2.21696	0.00281174	1.52409	0.169897	1.65673	0.0321466	1.40149	0.0812793	1.90266	0.0567297	1.76282	0.0696891	1.80255	0.137769	1.89393	0.0183571	2.40358	0.0517682
CATMA4a41393	DHS1 (3-DEOXY-D-ARABINO-HEPTULOSONATE 7-PHOSPHATE SYNTHASE 1); 3-deoxy-7-phosphoheptulonate synthase	At4g39980	1.56655	0.00255206	0.163691	0.373584	0.398046	0.115668	1.76191	0.0418284	2.03913	0.0358734	1.96791	0.00611636	1.32066	0.123308	1.42647	0.0261426	1.13946	0.0738088	1.38689	0.067649	0.915271	0.236649	1.60154	0.143083	1.86241	0.00762757	1.97123	0.130483
CATMA1a61330	transporter	At1g72120	1.56324	0.0389765	0.704294	0.0526195	1.36921	0.0191392	1.73749	0.00928714	2.04146	0.0226162	2.07828	0.00170115	2.09205	0.0818877	2.12563	0.0281439	0.627135	0.333453	1.39328	0.132349	0.613149	0.314392	2.05221	0.134469	1.72891	0.0190551	0.869543	0.389129
CATMA2c47440	ATSEH (Arabidopsis thaliana soluble epoxide hydrolase); epoxide hydrolase	At2g26740	1.5591	0.00484953	0.0349398	0.534334	0.628021	0.0373042	0.94126	0.0393331	1.37656	0.0283878	1.40822	0.00771099	-0.410491	0.47214	1.12062	0.0188647	-0.0979975	0.605911	1.3164	0.07662	0.908379	0.193677	1.31274	0.115034	1.47345	0.00995648	0.936212	0.196702
CATMA5a57200	ethylene-responsive element-binding family protein	At5g61600	1.55896	0.012709	0.997019	0.173182	0.811701	0.013768	0.780413	0.0657006	1.71665	0.0446477	1.07737	0.0536245	-0.0652732	0.835375	0.323274	0.230135	1.65903	0.143106	1.72192	0.103015	0.771753	0.401713	0.244263	0.549327	1.17237	0.0210949	0.982559	0.2758
CATMA5a17870	cinnamyl-alcohol dehydrogenase, putative (CAD)	At5g19440	1.55809	0.00275155	1.30162	0.0275941	1.29787	0.00934205	1.60282	0.0213979	1.60483	0.03363	1.7682	0.00261582	1.26323	0.0796617	1.53721	0.0150941	1.14873	0.0797111	1.40669	0.087383	1.03053	0.184237	1.62059	0.11329	1.42872	0.00544545	1.52986	0.103477
CATMA4a24190	protease inhibitor/seed storage/lipid transfer protein (LTP) family protein	At4g22470	1.55368	0.0031779	0.795591	0.115042	1.14768	0.0179963	1.27436	0.0301256	1.87571	0.0118649	1.53383	0.00288606	1.00513	0.19204	1.25092	0.017621	1.09213	0.0658738	1.04469	0.104286	1.25599	0.154077	1.50576	0.127983	1.72225	0.00282222	1.07777	0.184906
CATMA1a06878	LBD1 (LOB DOMAIN-CONTAINING PROTEIN 1)	At1g07900	1.55112	0.0137083	2.25151	0.00355984	1.66761	0.0468504	1.02665	0.0428673	1.0267	0.0494893	1.16728	0.0129841	1.3741	0.133005	1.33776	0.0245099	1.77747	0.0361662	1.56206	0.121953	1.36359	0.217647	2.74796	0.0688097	1.24803	0.0217079	2.09629	0.0442265
CATMA4a12030	expressed protein	At4g11910	1.55025	0.00806329	0.0414753	0.52269	0.0987228	0.33157	1.6739	0.0523872	2.53682	0.00520376	1.88225	0.00624583	2.46604	0.155395	2.25929	0.0646707	2.79569	0.0189747	3.12258	0.0422873	2.10546	0.0945632	3.47648	0.0704112	1.91593	0.0624014	2.65085	0.0613282
CATMA4a01250	GT72B1; UDP-glucosyltransferase/ UDP-glycosyltransferase/ transferase, transferring glycosyl groups	At4g01070	1.5489	0.00916443	0.710857	0.0916332	0.424899	0.161618	1.61225	0.0207848	1.44875	0.0302659	1.66184	0.00266078	1.49883	0.0593571	1.559	0.0282868	0.785195	0.172729	1.03605	0.169465	1.11158	0.19908	1.23561	0.142571	0.745929	0.0597733	0.994851	0.19008
CATMA4c42676	peroxidase 50 (PER50) (P50) (PRXR2)	At4g37520	1.54375	0.0229531	1.35714	0.0533199	1.21581	0.0133223	1.23508	0.0253871	1.39902	0.0881021	1.908	0.00260515	1.13042	0.297926	1.25105	0.0289517	1.45615	0.0749269	1.86067	0.183805	0.973862	0.176613	1.80163	0.195211	2.07924	0.0037234	2.51065	0.0418046
CATMA1a49230	armadillo/beta-catenin repeat family protein / U-box domain-containing protein	At1g60190	1.54244	0.0433414	2.89637	0.0115898	2.21804	0.021934	1.41973	0.0143297	1.4465	0.025861	1.4496	0.00597744	1.3356	0.12556	1.45183	0.0291789	2.28328	0.0495016	2.51366	0.0508602	2.34865	0.0376227	2.37486	0.133768	1.21846	0.0419248	2.86351	0.0370917
CATMA5a15640	pyruvate decarboxylase family protein	At5g17380	1.54243	0.00564878	1.26833	0.0583528	1.02025	0.0199669	1.56221	0.0139575	1.67323	0.0449823	1.77768	0.00242458	1.4082	0.0737226	1.69916	0.0172794	1.30608	0.0780218	1.48509	0.117347	1.09948	0.176613	1.65803	0.102326	1.59917	0.0100595	1.72109	0.0992992
CATMA5a31080	auxin-responsive family protein	At5g35735	1.53603	0.00469297	1.65611	0.0858693	1.17783	0.0312282	1.50356	0.0382245	1.81277	0.0609992	2.07121	0.00448808	1.12054	0.260275	1.31909	0.0162611	1.49253	0.0673717	1.37516	0.087383	1.32882	0.252752	1.72413	0.118618	2.61488	0.00185741	1.90163	0.0470458
CATMA2c47356	inositol-3-phosphate synthase isozyme 2 / myo-inositol-1-phosphate synthase 2 / MI-1-P synthase 2 / IPS 2	At2g22240	1.53031	0.0372241	-0.426532	0.1787	0.197308	0.339903	1.24414	0.0612732	0.658886	0.172986	1.16474	0.0392344	1.24122	0.123023	1.00439	0.0441823	0.467694	0.415772	1.01827	0.225741	1.11357	0.278505	0.588164	0.295974	0.12231	0.435789	0.236504	0.544545
CATMA2a41420	ATPAO2 (POLYAMINE OXIDASE 2); amine oxidase	At2g43020	1.52875	0.00820282	0.290096	0.309618	0.645218	0.041851	2.00014	0.00463165	1.94967	0.00735316	1.91515	0.00245511	1.70805	0.0624974	1.60486	0.0121742	0.991391	0.0721938	0.625939	0.223971	0.986497	0.249447	1.20413	0.12617	1.24004	0.0251955	1.31863	0.12081
OPA006166	B5 #1 (cytochrome b5 family protein #1); heme binding / transition metal ion binding	At2g46650	1.52799	0.0128991	-0.252997	0.443148	0.455562	0.162216	1.69574	0.015603	1.6459	0.033877	1.69006	0.00528553	1.37026	0.0737226	1.35572	0.0211253	0.931556	0.118568	1.17941	0.137215	0.781669	0.272026	1.6457	0.112738	1.15909	0.00969596	1.51408	0.112401
CATMA5a02790	GDSL-motif lipase/hydrolase family protein	At5g03610	1.52798	0.00871998	0.8277	0.0782192	0.445467	0.0533416	1.21785	0.0486023	1.32317	0.0633185	1.43927	0.00620789	0.700441	0.200959	1.22179	0.0700215	1.48358	0.0767428	1.99544	0.119244	0.98234	0.239312	1.22939	0.158056	1.16346	0.0185685	1.25755	0.174262
CATMA1a68410	ATMC7 (METACASPASE 7); caspase	At1g79310	1.52655	0.0104889	0.411773	0.132374	0.267471	0.206288	1.83614	0.0260876	2.29875	0.00537525	1.54351	0.00278222	1.43606	0.0868511	2.1277	0.0268293	2.26455	0.0436384	2.54454	0.119829	1.87078	0.0966692	2.4121	0.189891	1.89689	0.00865731	3.14035	0.0262023
CATMA2a19060	DNAJ heat shock family protein	At2g20560	1.51661	0.026852	1.11566	0.0602351	0.778602	0.068142	0.976718	0.046914	0.909619	0.0741523	1.12217	0.0134776	1.03089	0.387006	0.87732	0.0944464	0.469808	0.364026	1.45929	0.12548	0.651177	0.44797	1.16009	0.137341	0.454629	0.258449	1.23148	0.182045
CATMA1a36590	RAP2.6 (related to AP2 6); DNA binding / transcription factor	At1g43160	1.51517	0.0158864	0.890214	0.0487471	1.11898	0.0496071	2.28782	0.00644136	1.65316	0.0445297	1.68356	0.00747593	2.30814	0.0567459	2.50199	0.030616	2.62493	0.040542	3.27195	0.0677522	2.03491	0.184237	3.90558	0.0704112	1.93573	0.0239577	3.11791	0.0226323
CATMA3a05640	beta-fructofuranosidase, putative / invertase, putative / saccharase, putative / beta-fructosidase, putative	At3g06500	1.51477	0.0062592	0.99997	0.068568	0.955483	0.0369244	1.65576	0.0124418	1.46084	0.0224679	1.11932	0.0250014	1.26811	0.0718161	1.46465	0.0402187	1.61851	0.0205254	1.25064	0.101574	1.11153	0.152045	1.82114	0.179984	1.56935	0.0514279	2.41478	0.0482761
CATMA4a40500	EDS5 (ENHANCED DISEASE SUSCEPTIBILITY 5); antiporter/ transporter	At4g39030	1.51388	0.0106158	1.45226	0.0182994	0.878671	0.0430773	1.71218	0.0129267	1.79997	0.0186766	1.83681	0.00479748	1.23243	0.0800985	1.44878	0.011443	1.78333	0.0767428	1.72804	0.116431	1.43809	0.154593	2.32307	0.0910791	1.64878	0.0143938	2.40905	0.047941
CATMA5c64731	serine-type endopeptidase inhibitor	At5g43570	1.51292	0.0194719	0.295977	0.20402	0.227796	0.205706	1.13308	0.0187075	1.07966	0.0481395	1.27574	0.00475043	1.45434	0.136395	2.27375	0.0350821	2.07642	0.0218349	2.4614	0.138063	2.05387	0.0802154	3.14256	0.0688097	1.6194	0.0340659	2.27823	0.0391013
CATMA2a45630	MYB2 (myb domain protein 2); DNA binding / transcription factor	At2g47190	1.51114	0.00263282	0.914819	0.034329	1.00053	0.0746623	1.54222	0.0310769	1.29271	0.0388943	1.64044	0.00900089	1.65705	0.18743	1.66186	0.0440436	1.7114	0.0536992	2.69135	0.121953	1.67703	0.108078	2.96532	0.0704112	1.67456	0.0535524	2.77801	0.033617
CATMA4c42165	unknown protein	At4g08555	1.51047	0.00806363	2.59634	0.021774	1.80862	0.00301776	1.23313	0.029198	1.62193	0.0426778	1.53958	0.0227455	0.551563	0.63932	0.812813	0.054952	1.82951	0.040542	1.48774	0.142089	0.869733	0.427911	1.48228	0.106079	2.21262	0.00536068	2.87367	0.0248289
CATMA5a42340	WRKY8 (WRKY DNA-binding protein 8); transcription factor	At5g46350	1.51001	0.00471231	1.833	0.00460981	1.24537	0.0896401	1.86073	0.0143297	2.06891	0.0440436	2.07291	0.00198615	1.94661	0.0267588	2.17393	0.0188874	2.06853	0.0467991	2.41268	0.102659	1.95226	0.117335	3.17908	0.0904911	1.58737	0.0387201	3.08105	0.0505803
CATMA1c71197	glucose-methanol-choline (GMC) oxidoreductase family protein	At1g14130	1.50642	0.039192	0.138487	0.381829	0.081204	0.394464	1.12517	0.0338314	1.04981	0.041079	1.47818	0.00680858	1.31285	0.266497	1.18259	0.0990421	0.866995	0.0933161	0.6293	0.453156	0.20829	0.598298	2.34575	0.091495	1.28333	0.0473879	1.53935	0.074139
CATMA4a40730	microtubule-associated protein-related	At4g39320	1.50461	0.00482694	2.42663	0.0022098	2.11495	0.0146924	1.85575	0.0386829	1.69131	0.0267823	1.99829	0.00342703	1.57993	0.160517	1.18151	0.0644887	2.85998	0.0160791	2.93953	0.0600869	2.66212	0.0176161	3.07185	0.0688097	1.2294	0.0695513	2.18766	0.037122
CATMA4a29930	unknown protein	At4g28290	1.50077	0.0143407	0.222097	0.402018	0.266175	0.199613	1.11595	0.0338314	1.51305	0.0257972	1.38964	0.009375	0.945496	0.295212	1.25692	0.0262329	0.656309	0.207709	0.951682	0.169436	0.516104	0.442039	0.585552	0.281518	0.518859	0.120874	0.370323	0.427136
CATMA4a41360	hydrolase, alpha/beta fold family protein	At4g39955	1.49985	0.00616104	0.627463	0.117402	0.84471	0.0229488	1.21014	0.0207149	1.22157	0.0267823	1.76384	0.00257544	1.68369	0.0405937	1.65169	0.0219248	1.59113	0.0505958	1.07364	0.197238	0.853663	0.277936	2.3566	0.0704112	1.5739	0.0159752	1.67413	0.0744431
CATMA2a37290	hydroxyproline-rich glycoprotein family protein	At2g39050	1.49788	0.00860971	0.584887	0.071243	1.35188	0.033156	1.50209	0.0238437	1.47168	0.0221905	1.65507	0.00287514	1.49629	0.101035	1.62061	0.0295511	1.64478	0.0225092	1.87799	0.0508602	2.04944	0.0465287	1.69093	0.11384	1.57081	0.029989	2.70782	0.124172
CATMA1a67730	ATGGH1; gamma-glutamyl hydrolase	At1g78660	1.4962	0.0320096	0.0700528	0.492193	0.350529	0.11335	1.40619	0.0104109	1.82357	0.0109419	1.5378	0.00319088	1.27229	0.100714	1.4934	0.0239015	1.57974	0.0640765	1.48426	0.109407	1.77428	0.0924669	1.64756	0.0921478	1.87267	0.0103088	1.65958	0.0714579
CATMA3a20070	endoribonuclease L-PSP family protein	At3g20390	1.49564	0.0028936	0.224183	0.264413	0.791223	0.0147049	1.5939	0.0129667	1.59614	0.0187481	1.60588	0.00293214	1.40725	0.092585	1.45677	0.0191614	1.09921	0.0622315	1.15473	0.100515	0.783292	0.259267	1.44062	0.103942	1.54626	0.0087017	1.11908	0.152724
CATMA2c47651	WRKY33 (WRKY DNA-binding protein 33); transcription factor	At2g38470	1.49457	0.00949956	1.71755	0.0433423	1.11122	0.014513	1.1751	0.0183169	1.34994	0.0301418	1.73143	0.00462432	0.985701	0.338359	0.939705	0.0458448	1.5143	0.0425095	1.47427	0.121953	1.23761	0.143736	1.31397	0.142296	2.16993	0.0135624	1.45573	0.111826
CATMA2a24120	unknown protein	At2g25735	1.49281	0.0359934	0.632719	0.190384	0.367662	0.125133	1.00961	0.0544741	1.89095	0.0278338	1.62299	0.0147023	0.722663	0.37651	0.911224	0.0346106	1.7737	0.0453876	2.39101	0.112233	1.1718	0.139621	1.50651	0.153593	2.04593	0.00992345	1.96478	0.217196
CATMA5a24850	zinc finger (C3HC4-type RING finger) family protein	At5g27420	1.49132	0.0188483	1.54257	0.0626008	1.09808	0.0104536	0.891767	0.0611253	1.5554	0.0283878	1.40382	0.00449792	0.44067	0.594705	0.473524	0.124187	1.27551	0.0505958	1.37009	0.140012	0.325446	0.451384	0.763838	0.34674	1.66466	0.00733946	1.49325	0.170383
CATMA1c71051	UGT1 (UDP-glucosyl transferase 75B1); UDP-glycosyltransferase/ transferase, transferring glycosyl groups	At1g05560	1.48301	0.0134917	1.3064	0.0875762	0.974566	0.0325964	1.61402	0.00931884	1.40347	0.0419412	1.48761	0.00701413	1.49104	0.063823	1.76481	0.0293107	0.543281	0.199584	0.834707	0.15281	0.732362	0.236346	1.75327	0.116424	1.29875	0.0210165	1.1532	0.180343
CATMA2a03395	indole-3-glycerol phosphate synthase (IGPS)	At2g04400	1.48219	0.00803844	0.938274	0.0395481	0.541279	0.0709006	1.44433	0.0396421	1.36035	0.0548993	1.70344	0.00269442	1.00835	0.092898	1.12217	0.0170145	1.05581	0.105028	1.64292	0.102659	1.18338	0.139459	1.72652	0.107673	1.75933	0.00281449	2.1478	0.148238
CATMA5a34290	proline oxidase, putative / osmotic stress-responsive proline dehydrogenase, putative	At5g38710	1.4808	0.0377014	0.287146	0.32398	-0.127691	0.313299	1.64921	0.063241	2.03355	0.0683012	1.2282	0.0331178	1.07118	0.215669	1.94384	0.0219719	1.60431	0.0767428	1.22891	0.191375	1.593	0.250958	2.7666	0.136701	1.43329	0.0325526	2.72924	0.0972389
CATMA1c72438	no match	no match	1.47941	0.0160801	0.846645	0.100329	0.749446	0.0189309	1.305	0.0194714	1.08883	0.0412187	1.1303	0.00885398	0.924475	0.191732	1.12321	0.0453135	0.996234	0.0842236	0.961615	0.137215	1.25291	0.109716	1.10576	0.154093	1.15488	0.0218735	0.764721	0.250944
CATMA4c42327	monooxygenase family protein	At4g15765	1.47859	0.00543254	0.183936	0.312404	0.357499	0.14533	1.61892	0.00906247	1.39277	0.0315446	1.61087	0.0116214	1.66473	0.071996	1.7414	0.0226685	2.55259	0.0177933	2.17791	0.106974	2.43459	0.0179809	3.05405	0.0688097	1.7657	0.0299095	2.28712	0.032518
CATMA4a24590	zinc finger (AN1-like) family protein	At4g22820	1.47589	0.01133	1.24818	0.030178	1.1701	0.068142	1.15765	0.0194797	1.28709	0.0361442	1.37708	0.00462432	0.932442	0.133959	0.959538	0.0373333	0.970793	0.103056	1.12909	0.133483	1.18681	0.13238	1.26175	0.134787	0.595805	0.0701334	1.31437	0.129253
CATMA3a17310	dihydroorotate dehydrogenase family protein / dihydroorotate oxidase family protein	At3g17810	1.47381	0.0146065	1.05287	0.0493479	1.03716	0.0362649	1.41651	0.0207222	1.52776	0.0237983	1.52446	0.00621315	1.35964	0.134795	1.30417	0.0226816	0.893163	0.106166	1.25589	0.112233	0.848835	0.202182	1.53053	0.0990692	1.22325	0.018976	1.39	0.0962147
CATMA5a34660	transferase family protein	At5g39050	1.4684	0.0128781	1.87489	0.0348651	1.5243	0.0125824	1.33699	0.0290158	1.53031	0.0458461	1.57112	0.00423657	1.186	0.127619	1.39373	0.0226816	1.29227	0.103056	1.83728	0.0628226	1.35828	0.103648	1.50254	0.103609	1.88836	0.00282222	1.95821	0.15571
CATMA3a43300	ATERF#011/CEJ1 (COOPERATIVELY REGULATED BY ETHYLENE AND JASMONATE 1); DNA binding / transcription factor	At3g50260	1.46128	0.0037483	1.87086	0.0701661	0.698846	0.0305476	1.62906	0.0434151	2.00655	0.0163854	1.84341	0.0121675	1.11791	0.190471	1.34797	0.0225766	2.15039	0.0594885	2.22019	0.0552843	1.36517	0.102139	2.09825	0.1984	2.00768	0.0238115	3.34638	0.0714579
CATMA2a13495	APK (APS KINASE); ATP binding / kinase/ transferase, transferring phosphorus-containing groups	At2g14750	1.45891	0.0130119	0.0866896	0.46938	0.568638	0.0361358	1.77238	0.0148169	1.57679	0.0278338	1.46576	0.00573523	1.04261	0.136395	1.31724	0.0149906	0.78777	0.139194	1.01587	0.151082	0.752902	0.24347	1.19762	0.135444	0.718231	0.0366751	1.14863	0.169575
CATMA5a45250	hydroxyproline-rich glycoprotein family protein	At5g49280	1.45731	0.00908337	0.768754	0.0526195	1.1357	0.0290314	1.46384	0.0191881	1.49778	0.0333644	1.48247	0.00448808	1.03226	0.14796	1.34722	0.0151808	1.23388	0.11695	1.84753	0.0622055	1.05897	0.227172	1.48625	0.131699	1.02135	0.0322953	1.87522	0.119586
CATMA2a45080	B5 #1 (cytochrome b5 family protein #1); heme binding / transition metal ion binding	At2g46650	1.45539	0.0152439	-0.251373	0.406427	0.496677	0.0931599	1.68933	0.0124847	1.70008	0.0391476	1.76603	0.00473274	1.1974	0.0872198	1.38281	0.0255497	0.843975	0.138482	1.10991	0.158411	1.30981	0.14172	1.61447	0.100162	1.29218	0.00795661	1.47903	0.0971466
CATMA3a16510	pseudogene, glycine-rich protein	At3g17110	1.45311	0.0437699	1.66218	0.0542874	1.63804	0.0333399	1.19283	0.037397	1.25031	0.0512335	1.29241	0.00639113	1.06831	0.125599	1.4831	0.0305797	1.40564	0.165642	1.86466	0.0956959	1.02854	0.162642	1.87104	0.10705	1.84753	0.0319902	2.29977	0.0319753
CATMA1a17310	ATNUDT4 (Arabidopsis thaliana Nudix hydrolase homolog 4); hydrolase	At1g18300	1.45282	0.0246153	0.937696	0.119398	0.444801	0.0505409	0.919876	0.0317302	0.678205	0.0768729	0.933215	0.0343624	0.952755	0.406596	0.683916	0.0517919	1.10354	0.218544	1.24615	0.209008	0.147662	0.658689	0.852623	0.373389	0.708722	0.0716744	1.19966	0.251126
CATMA2a26510	FRA8 (FRAGILE FIBER8); transferase	At2g28110	1.45272	0.0225043	0.709953	0.123521	0.719324	0.0635199	0.725637	0.0781451	0.702606	0.151986	1.20712	0.0126934	1.11596	0.127619	1.23768	0.0549029	0.463124	0.254966	-0.184561	0.598528	0.570509	0.431544	1.32332	0.183751	0.752522	0.0466022	1.31388	0.210899
CATMA3a22090_bis	VQ motif-containing protein	At3g22160	1.45166	0.00545498	1.57961	0.024682	0.878836	0.0435895	1.91049	0.0149012	1.5896	0.0344079	1.5183	0.00419219	1.0508	0.252728	1.50189	0.0176317	1.67118	0.0369481	1.75683	0.122148	1.01116	0.192538	2.80244	0.0688097	1.67826	0.0199282	3.16025	0.0699906
CATMA4a19055	IP5PII (INOSITOL POLYPHOSPHATE 5-PHOSPHATASE II); inositol-polyphosphate 5-phosphatase	At4g18010	1.45118	0.00510771	1.51218	0.025227	1.012	0.0111845	0.886555	0.0644545	1.59453	0.0361442	1.31295	0.00524109	1.06111	0.308867	1.01125	0.0304155	1.34588	0.0594885	1.5256	0.055387	1.11866	0.139053	1.20586	0.122719	1.89016	0.00328667	0.994049	0.193451
CATMA_GFT_03181	phosphorylase family protein	At4g24340 // At4g24350	1.45076	0.035346	-0.0173093	0.552832	0.407681	0.135974	2.10176	0.0193343	1.66424	0.0461679	2.50256	0.00369072	2.22887	0.0511706	2.46609	0.0151808	1.90745	0.0397121	2.5312	0.117347	1.9696	0.109716	3.36316	0.0868617	2.04041	0.0293357	3.43051	0.0421096
CATMA3a28945	AIG2 (AVRRPT2-INDUCED GENE 2)	At3g28930	1.44756	0.00981786	0.895092	0.0631485	0.715764	0.0282404	1.62493	0.0200743	1.83434	0.0435439	2.03592	0.00293214	1.30426	0.0899244	1.65405	0.0106565	1.09394	0.110718	1.53009	0.075909	0.945532	0.179399	1.77029	0.0888624	2.07773	0.00282222	2.04862	0.083321
CATMA1c71500	copper amine oxidase, putative	At1g31710	1.44418	0.0111748	-0.200463	0.383276	1.00894	0.0104536	1.26939	0.0356918	1.34289	0.0272474	1.28872	0.00585131	1.17714	0.160266	1.36066	0.0575933	2.01306	0.028801	2.56329	0.0666234	2.36223	0.0915846	1.8202	0.118618	1.37928	0.0290104	1.58259	0.0714579
CATMA1c71257	ATGSTU24 (ARABIDOPSIS THALIANA GLUTATHIONE S-TRANSFERASE (CLASS TAU) 24); glutathione transferase	At1g17170	1.44069	0.01133	2.29421	0.0259073	0.899578	0.119712	1.99893	0.0132877	0.894995	0.0444143	1.62751	0.00294539	1.91375	0.0718161	2.10676	0.0358487	2.09518	0.0960167	2.65825	0.131656	1.07646	0.144464	3.13998	0.0818619	1.3046	0.0417914	2.83388	0.0258183
CATMA5c65162	nucleic acid binding / pancreatic ribonuclease	At5g67210	1.44066	0.0241922	0.388043	0.161365	0.237029	0.188535	1.33713	0.018357	1.12185	0.0360388	1.43292	0.00801075	1.75445	0.0394391	1.7573	0.041075	2.06677	0.040542	1.51457	0.187386	1.22672	0.369681	2.54196	0.0808934	1.42965	0.0449028	2.55038	0.0274004
CATMA2a23790	2-oxoglutarate-dependent dioxygenase, putative	At2g25450	1.43938	0.00547938	0.910005	0.047276	1.86124	0.00921307	1.40763	0.0338314	1.86212	0.0268158	1.81843	0.00265841	1.31711	0.071996	1.62898	0.0226685	1.1682	0.0870288	1.27047	0.103893	1.18124	0.129776	1.72491	0.115034	1.64876	0.00865731	1.56152	0.0877197
CATMA3c57321	unknown protein	At3g22415	1.43933	0.0314703	-0.000814395	0.573345	0.258436	0.152699	2.32518	0.00657669	1.63251	0.0267509	2.10524	0.00148962	1.77177	0.0718161	2.06783	0.036913	0.893211	0.332856	1.66601	0.0983275	0.667777	0.388345	2.19143	0.0794159	1.57478	0.0361284	1.6398	0.0879983
CATMA5a43220	ATNUDT8 (Arabidopsis thaliana Nudix hydrolase homolog 8); hydrolase	At5g47240	1.43506	0.0136352	-0.351132	0.262737	0.667479	0.0388988	1.54511	0.0246277	1.85709	0.0230706	1.99409	0.0108014	1.35658	0.0769342	1.43537	0.0288812	1.33901	0.0624267	1.4479	0.0792843	1.22571	0.157729	1.76024	0.0862277	2.2489	0.0034686	1.55433	0.0815815
CATMA1a51660	flavin-containing monooxygenase family protein / FMO family protein	At1g62540	1.43383	0.00518573	-0.0695763	0.491004	0.671211	0.0635691	1.25794	0.0247528	1.44713	0.0184201	1.35819	0.0196299	1.98081	0.0850967	1.71635	0.0234435	1.40503	0.0851708	2.15328	0.112236	0.631449	0.268815	2.96699	0.14049	1.19263	0.0476049	2.21399	0.045912
OPA203284	AtRABD2b/AtRab1A (Arabidopsis Rab GTPase homolog D2b); GTP binding	At5g47200	1.43339	0.0318347	0.767652	0.0767279	1.47252	0.00808537	1.28166	0.0310055	1.29098	0.0547398	2.03407	0.00986458	0.675243	0.335414	1.22025	0.0210236	0.924876	0.096181	1.20772	0.111351	1.19192	0.192197	0.726389	0.222062	1.13776	0.0106207	1.21631	0.135698
CATMA5a52545	AtSerat1;1 (SERINE ACETYLTRANSFERASE 52); serine O-acetyltransferase	At5g56760	1.42829	0.011343	0.165979	0.345008	0.439152	0.0542776	1.44326	0.0509943	1.75116	0.0248921	1.66227	0.00237194	1.30309	0.105063	1.35746	0.0292357	1.01828	0.0930855	1.1363	0.112233	0.918794	0.245757	1.00649	0.1752	1.412	0.0157777	1.48046	0.0953292
CATMA4c42674	CYP81D8 (cytochrome P450, family 81, subfamily D, polypeptide 8); oxygen binding	At4g37370	1.42718	0.00483264	2.32756	0.0135148	1.18577	0.0235232	1.43558	0.0123899	1.38241	0.0458067	1.36735	0.00440481	1.38223	0.0673271	1.55955	0.0294006	1.62907	0.0525133	2.12443	0.0779502	1.74526	0.169796	2.39189	0.134469	1.78311	0.0243175	2.09867	0.150876
CATMA3a15180	MBD11 (methyl-CpG-binding domain 11); DNA binding	At3g15790	1.42704	0.0071844	-0.0950328	0.462811	0.473542	0.133833	1.47563	0.0102957	1.65013	0.0130365	1.67974	0.00220003	1.4676	0.150496	1.40813	0.0272382	0.962898	0.0926444	1.1627	0.111351	1.17891	0.131741	1.57403	0.12433	0.997439	0.0351221	1.22262	0.149058
CATMA4a34530	AP2 domain-containing transcription factor TINY, putative	At4g32800	1.42611	0.0234901	0.236409	0.250172	0.531331	0.0652948	1.68875	0.0178562	1.59125	0.0383429	1.71448	0.00778853	1.13325	0.0729244	1.33646	0.0288496	0.947474	0.170418	0.936427	0.274866	0.706468	0.284514	1.37997	0.141075	1.09462	0.0589645	1.70662	0.115499
CATMA1a10850	ATGLX1 (GLYOXALASE I HOMOLOG); lactoylglutathione lyase	At1g11840	1.4247	0.012709	0.0661486	0.501665	0.902245	0.0308682	1.40592	0.0489317	1.46379	0.0204695	1.48282	0.00595974	1.42359	0.0593571	1.31822	0.0226685	0.946383	0.0754339	0.776829	0.159359	0.985464	0.172446	1.37109	0.154657	1.36581	0.0152198	1.06353	0.176265
CATMA2a26250	expressed protein	At2g27830	1.42347	0.0254292	0.614099	0.140874	0.631259	0.0699175	1.04636	0.0682356	0.384521	0.434899	1.13533	0.040714	0.838923	0.475475	1.0032	0.076254	0.686297	0.187277	0.737278	0.231261	0.969526	0.264958	0.859421	0.259235	0.765668	0.0588234	0.864063	0.283089
CATMA1a06190	glycine-rich protein	At1g07135	1.42323	0.0176974	1.2278	0.121189	0.483668	0.0580469	1.2848	0.0134928	2.2978	0.00864347	1.51464	0.0257578	0.662263	0.649939	0.984191	0.0437142	1.94063	0.027275	1.33837	0.117347	1.19501	0.249447	0.906916	0.208203	1.9422	0.015506	1.344	0.12081
CATMA2a36760	WRKY33 (WRKY DNA-binding protein 33); transcription factor	At2g38470	1.42178	0.012367	1.32772	0.0767279	0.611863	0.04651	0.853482	0.046914	1.22693	0.0447486	1.13651	0.0119743	0.942602	0.280641	0.868216	0.0419803	0.792283	0.104896	1.13707	0.167184	0.195278	0.569965	1.49513	0.173811	1.6626	0.0266554	1.94245	0.0864867
CATMA1a08413	GLP5 (GERMIN-LIKE PROTEIN 5); manganese ion binding / metal ion binding / nutrient reservoir	At1g09560	1.4203	0.00613672	1.33333	0.0212511	0.959434	0.0152192	1.39292	0.0317302	1.74966	0.0224679	1.92079	0.00462835	0.927176	0.240574	1.11169	0.0199697	0.761339	0.216565	1.24004	0.115775	0.726982	0.252194	1.68103	0.122719	1.55433	0.00425426	1.77746	0.172373
CATMA3c57759	DNA-binding S1FA family protein	At3g53370	1.42006	0.0111524	0.0403574	0.523404	0.844136	0.0131139	1.29307	0.0240823	1.54425	0.0160685	1.29693	0.00939535	1.48845	0.0956335	1.17501	0.0334231	1.54122	0.0457142	1.30082	0.155619	0.969115	0.167568	1.69488	0.0909807	1.52529	0.0361256	1.32376	0.144743
CATMA3a23480	dienelactone hydrolase family protein	At3g23570	1.41498	0.0146649	-0.0630793	0.5071	1.15583	0.044927	1.45582	0.0191881	1.31957	0.0563442	1.93075	0.00260515	1.44027	0.0894375	1.42094	0.0213994	0.872895	0.124024	1.03291	0.1343	0.543487	0.394066	1.32079	0.114432	1.10364	0.0193503	1.13238	0.172373
CATMA_GFT_00133	anthranilate synthase beta subunit, putative	At1g24909 // At1g24807 // At1g25083 // At1g25155 // At1g25220 // At5g57890	1.41477	0.019589	0.893895	0.0582141	0.814326	0.0147049	1.3424	0.0368651	1.71027	0.0419412	1.53684	0.0106982	0.750957	0.213927	1.06798	0.0226685	1.08148	0.0621218	1.43217	0.136941	0.868116	0.190627	1.53398	0.135444	1.695	0.00643963	2.05228	0.0711769
CATMA4c42144	leucine-rich repeat family protein / extensin family protein	At4g06744	1.41355	0.00577947	0.34241	0.209183	0.739979	0.0178878	1.38192	0.0278255	1.1582	0.0543493	1.38384	0.00832927	1.17559	0.190681	1.51961	0.0390481	1.44863	0.126531	1.77108	0.187301	1.6735	0.0499237	1.89423	0.0993443	1.22779	0.0499326	1.96569	0.0681441
CATMA1a69300	expressed protein	At1g80120	1.41199	0.00878073	1.15128	0.0670946	1.10419	0.0244753	1.80193	0.0197017	2.08259	0.0142993	2.07379	0.00220003	1.39015	0.22229	1.68818	0.0336925	1.96611	0.0378333	2.30516	0.0340606	2.1346	0.0996098	2.45548	0.20437	1.44975	0.0384435	2.70274	0.0465051
CATMA3b13000	ATBFRUCT1/ATCWINV1 (ARABIDOPSIS THALIANA CELL WALL INVERTASE 1); beta-fructofuranosidase/ hydrolase, hydrolyzing O-glycosyl compounds	At3g13790	1.41051	0.0384579	1.61419	0.00792617	1.82195	0.00626418	1.4528	0.0166466	1.60111	0.0361442	1.53117	0.00268669	0.995381	0.19204	1.40079	0.0226685	1.80477	0.0603894	1.95805	0.0398394	1.21119	0.205762	1.90271	0.0794159	2.01378	0.00238349	2.51427	0.105762
CATMA5a19765	NIT4 (NITRILASE 4)	At5g22300	1.41015	0.00662276	-0.272411	0.304978	0.488801	0.0776025	0.925286	0.0437967	1.17893	0.0558985	1.49616	0.00746609	0.997907	0.345142	0.82631	0.0712746	0.673715	0.334014	0.459685	0.405355	0.673923	0.315543	1.11589	0.281518	1.08845	0.0825436	2.19415	0.254114
CATMA5a59720	phosphate-responsive protein, putative	At5g64260	1.40861	0.0215822	1.43832	0.0269736	0.881548	0.0704515	1.28161	0.0264853	1.64605	0.0267823	1.65019	0.0100679	0.930409	0.400643	0.981031	0.0776012	1.51446	0.0456312	1.66594	0.0518977	1.64224	0.0649953	1.46512	0.104527	1.69649	0.0140679	1.21465	0.126765
CATMA4a23220	expressed protein	At4g21570	1.4071	0.0173069	1.35609	0.0676586	1.15689	0.0243728	1.75284	0.0194797	1.57874	0.0552261	1.93235	0.00746645	1.47885	0.0994453	1.52036	0.0231506	1.26631	0.0853827	1.05712	0.144397	1.1779	0.144607	1.99267	0.112738	1.55731	0.015506	1.84905	0.0712138
CATMA_GFT_03195	CYP82C2 (cytochrome P450, family 82, subfamily C, polypeptide 2); oxygen binding	At4g31970 // At4g31940 // At4g31950	1.40267	0.0251579	1.61307	0.0819699	1.3737	0.0115537	1.11378	0.0359294	1.62327	0.0661482	1.91564	0.00178987	1.11322	0.063823	1.77276	0.0690252	1.61615	0.0287336	2.03847	0.171382	0.612501	0.488506	3.10923	0.112927	1.68988	0.0587858	4.03838	0.0403719
CATMA5a50620	TSB1 (TRYPTOPHAN SYNTHASE BETA-SUBUNIT)	At5g54810	1.39767	0.0066978	0.368712	0.306006	0.136281	0.35858	1.45158	0.0313222	1.64691	0.0469255	1.71719	0.00486368	1.08421	0.104688	1.34368	0.0144992	0.870283	0.0843022	1.12986	0.116431	0.553842	0.329258	1.3445	0.134469	1.72691	0.00811673	2.08232	0.0623708
CATMA1a07793	sugar transporter, putative	At1g08920	1.39245	0.0194591	0.0758797	0.487254	0.226953	0.294027	1.38779	0.0134964	1.65098	0.0138481	1.69448	0.00895976	1.74015	0.196791	1.72635	0.0421932	0.825656	0.186458	1.45262	0.0666234	0.8987	0.190627	1.23868	0.13045	1.39036	0.0361256	1.60129	0.0691786
CATMA5a61730	RAB18 (RESPONSIVE TO ABA 18)	At5g66400	1.39147	0.0128272	3.61068	0.000634878	3.34224	0.0138029	2.46221	0.00622789	1.78594	0.0256397	2.19673	0.00137697	2.28369	0.0310972	1.81118	0.0213994	2.38025	0.0853242	2.03904	0.0779502	3.02329	0.0587535	2.12902	0.111999	1.32633	0.0309308	2.23718	0.0482761
CATMA3a43770	GATL2 (Galacturonosyltransferase-like 2); polygalacturonate 4-alpha-galacturonosyltransferase/ transferase, transferring glycosyl groups / transferase, transferring hexosyl groups	At3g50760	1.38721	0.00460661	0.848383	0.0540966	0.506862	0.144941	1.34774	0.0794376	1.78156	0.0367955	1.46522	0.0177666	1.14432	0.105063	1.57467	0.0305797	1.14041	0.0640806	1.76675	0.111278	0.718766	0.308803	1.87531	0.278663	1.06359	0.05199	1.60947	0.282074
CATMA5c64168	phosphate translocator-related	At5g11230	1.38253	0.0360599	0.687123	0.0731007	0.806348	0.0348928	1.26613	0.0172474	1.55124	0.0159588	1.43082	0.0110293	1.26888	0.0818877	1.79482	0.0145013	1.91476	0.0451334	1.6047	0.0905565	1.05098	0.397756	1.09954	0.133376	1.08055	0.0438598	2.27421	0.0655092
CATMA3a18460	ATPLT5 (POLYOL TRANSPORTER 5); D-ribose transmembrane transporter/ D-xylose transmembrane transporter/ carbohydrate transmembrane transporter/ galactose transmembrane transporter/ glucose transmembrane transporter/ glycerol transmembrane transporter/ hydr	At3g18830	1.3818	0.0206449	1.21063	0.0720287	0.896834	0.0146924	1.36636	0.0686475	1.93838	0.0385632	1.46455	0.00685772	1.07635	0.208589	1.38652	0.0292125	1.18538	0.078092	1.59862	0.0499206	1.06513	0.172446	1.5097	0.135444	1.67696	0.00820493	1.73704	0.128184
CATMA5a34500	DSBA oxidoreductase family protein	At5g38900	1.38127	0.0164465	1.89202	0.0189254	1.75738	0.0134916	1.24056	0.0477283	1.56024	0.013514	1.95209	0.00128693	1.19134	0.251968	1.45238	0.0150941	1.04177	0.157317	2.17704	0.141886	1.09867	0.172446	3.36438	0.0865505	1.95976	0.0309308	2.86178	0.0273337
OPA025909	ATSEH (Arabidopsis thaliana soluble epoxide hydrolase); epoxide hydrolase	At2g26740	1.38108	0.00469297	0.0905913	0.466084	0.557861	0.0416161	1.06503	0.0386646	1.39692	0.0270471	1.21065	0.0111549	0.167845	0.761751	1.07113	0.0241638	1.15604	0.0550993	1.38337	0.0930053	1.54153	0.0634758	1.31101	0.111999	1.37657	0.00442892	1.40711	0.0914
CATMA2c47379	GH3.3; indole-3-acetic acid amido synthetase	At2g23170	1.38017	0.0348265	0.36214	0.321224	0.38389	0.248829	1.55687	0.0238191	2.06886	0.032753	1.7682	0.00571352	1.42469	0.196791	1.81649	0.0592241	0.861792	0.217719	1.0287	0.271631	0.185221	0.591257	2.39561	0.0743185	1.66478	0.0368165	2.74788	0.0863442
CATMA5a22430	alcohol dehydrogenase, putative	At5g24760	1.3797	0.00647864	0.963436	0.0409384	0.736697	0.0211892	1.11587	0.0688424	1.41736	0.023559	1.2144	0.00711754	1.01447	0.101048	1.28447	0.041122	1.01937	0.0658738	1.31061	0.131633	0.769895	0.221217	0.932825	0.157166	1.40304	0.0237836	1.43765	0.192913
CATMA5c65136	ripening-responsive protein, putative	At5g65380	1.37757	0.00615126	0.772712	0.0861419	0.757566	0.028642	0.851833	0.0676637	1.36445	0.034964	0.959916	0.0350273	0.991438	0.32424	0.956089	0.0735195	1.18609	0.0471504	0.996715	0.157051	1.46479	0.172446	0.708165	0.278275	0.852538	0.0562434	1.06743	0.160124
CATMA5a53670	expressed protein	At5g57910	1.37643	0.012709	1.05503	0.0417033	0.856088	0.0713516	1.09483	0.058407	1.52354	0.057052	1.18641	0.00943863	0.878142	0.292123	1.17061	0.0575933	1.45356	0.0524848	1.42315	0.1047	1.22041	0.169618	1.34233	0.114999	1.24424	0.0346555	2.14455	0.0535667
CATMA5c64932	NLI interacting factor (NIF) family protein	At5g54120	1.37458	0.0180239	2.41511	0.0167496	3.04836	0.0120286	1.81926	0.0143297	1.35317	0.0405622	2.03721	0.00170115	1.76423	0.0515805	1.06314	0.0260889	0.832913	0.227648	1.21232	0.146126	0.576716	0.456197	1.77247	0.143102	0.567696	0.109738	-0.235287	0.653724
CATMA4a36000	cyclase family protein	At4g34180	1.37457	0.01024	1.12159	0.0693671	0.940629	0.0226249	1.48371	0.020579	1.33979	0.0449823	1.73651	0.00220003	1.0802	0.150749	1.32155	0.0178824	1.10612	0.0794946	1.40401	0.0761165	0.885594	0.186747	1.77572	0.100162	1.53274	0.00643448	1.82009	0.0692045
CATMA2a21360	VQ motif-containing protein	At2g22880	1.37305	0.00566364	0.956381	0.0768276	0.715422	0.0256	1.64963	0.0451054	1.69017	0.0445297	1.83499	0.00652274	1.35174	0.0751994	1.42845	0.0354117	1.84066	0.0275404	2.09607	0.146249	0.789632	0.338851	3.07626	0.199247	1.83723	0.0309308	2.833	0.0391013
CATMA5a02810	ATMDAR2; monodehydroascorbate reductase (NADH)	At5g03630	1.37297	0.0276353	0.81133	0.0541981	1.33921	0.0104536	1.35016	0.0152582	1.45136	0.042731	1.59681	0.00258952	0.896264	0.124265	1.26696	0.0177266	1.43406	0.0713352	1.81859	0.0537174	1.8019	0.121375	1.42769	0.101419	1.91229	0.00242572	1.86344	0.0484975
CATMA3a25020	CYP82G1 (cytochrome P450, family 82, subfamily G, polypeptide 1); oxygen binding	At3g25180	1.37257	0.0194591	0.840387	0.0555723	0.151207	0.306129	1.89204	0.0267875	1.99957	0.0278338	1.49494	0.0190238	1.11683	0.24508	1.74476	0.0523819	1.60902	0.0437136	1.74736	0.19551	1.07153	0.234718	2.88546	0.192415	1.5012	0.0290861	3.4068	0.103477
CATMA2a41990	chitinase, putative	At2g43570	1.36998	0.040987	3.44984	0.00258025	3.02844	0.0120286	1.36621	0.0328789	1.98444	0.022861	2.06223	0.00971423	1.16582	0.0849081	1.7035	0.0162611	2.64825	0.0306326	2.2075	0.169436	2.56946	0.0147359	2.0067	0.0847456	1.62939	0.00281081	3.06336	0.172461
CATMA1c71052	unknown protein	At1g05575	1.36614	0.00401129	0.662711	0.157359	0.144969	0.29329	1.33412	0.0255183	1.53997	0.041121	1.40371	0.0141019	0.700015	0.423371	0.87017	0.0268293	0.975575	0.0765105	1.32298	0.199863	0.891187	0.227543	1.91697	0.0794159	1.71361	0.0403419	2.20022	0.0709208
CATMA4a36800	heavy-metal-associated domain-containing protein / copper chaperone (CCH)-related	At4g35060	1.36324	0.0200627	0.654812	0.0693766	0.275314	0.252934	1.21933	0.0379131	1.25065	0.0665083	1.35955	0.00709631	1.24149	0.189828	1.51105	0.0544451	1.02852	0.248647	2.03377	0.0855356	1.06916	0.302828	1.17009	0.12617	1.06857	0.0589495	0.957212	0.243759
CATMA2a32630	CYP710A2 (cytochrome P450, family 710, subfamily A, polypeptide 2); C-22 sterol desaturase/ oxygen binding	At2g34490	1.36247	0.0380007	0.66691	0.0602351	1.889	0.00391636	1.0731	0.0214231	0.97219	0.049364	1.07695	0.0191507	0.802953	0.191732	0.71376	0.0408863	2.35758	0.0470879	2.52048	0.0199703	2.44652	0.0179809	1.62111	0.130661	1.38254	0.0112886	1.0778	0.23021
CATMA1a43271	expressed protein	At1g52200	1.36177	0.0376539	2.14574	0.0523486	1.3397	0.0233995	1.03083	0.0677472	1.59006	0.0682616	1.63128	0.00839348	-0.0012142	0.845477	0.585146	0.0776192	1.8427	0.122145	1.90469	0.0779502	1.36853	0.265218	1.56248	0.096292	2.68115	0.00170852	2.38587	0.0344654
CATMA1a42870	ILL5 (IAA-leucine resistant (ILR)-like gene 5); metallopeptidase	At1g51780	1.36007	0.0467996	-0.319749	0.323133	-0.017862	0.473112	1.02614	0.184814	1.71903	0.0142993	1.38318	0.0233592	2.057	0.0916283	1.90077	0.0496086	1.70944	0.164	1.59926	0.219555	1.09205	0.300151	3.05511	0.0813046	1.46218	0.0723698	2.39543	0.0451003
CATMA1a15360	ATOCT6; carbohydrate transmembrane transporter/ sugar:hydrogen ion symporter	At1g16370	1.35665	0.011343	0.41505	0.176284	0.856755	0.0119362	1.58836	0.055518	1.87367	0.00921104	2.12479	0.00231897	1.08498	0.155052	1.43546	0.0269389	1.94797	0.111202	1.93438	0.139542	1.00209	0.196027	3.35463	0.0688097	2.11135	0.0138229	2.95835	0.0276641
CATMA2a26450	protein kinase-related	At2g28060	1.35296	0.0243663	0.196344	0.340473	0.506393	0.0632511	1.34345	0.046914	1.28587	0.041079	1.5371	0.004422	1.39258	0.133005	1.44264	0.0144121	0.764297	0.199584	0.940987	0.137641	0.404815	0.467093	0.939935	0.154506	1.1161	0.0288802	0.388575	0.423967
OPA012778	PAL2 (phenylalanine ammonia-lyase 2); phenylalanine ammonia-lyase	At3g53260	1.3506	0.00518573	0.990688	0.0822232	0.786777	0.0307379	1.04804	0.0373474	1.23483	0.0306083	1.16287	0.0139756	0.562183	0.336635	1.15777	0.0480916	0.506279	0.180012	0.915978	0.167399	0.606935	0.290988	0.568968	0.283701	0.773826	0.0373738	0.931279	0.240278
CATMA3a53150	DIN2 (DARK INDUCIBLE 2); hydrolase, hydrolyzing O-glycosyl compounds	At3g60140	1.3478	0.0333942	1.76575	0.054499	2.35749	0.0229774	1.45872	0.0106121	1.5992	0.039451	1.84324	0.00274759	1.92456	0.275914	1.30283	0.0154716	1.81632	0.121137	1.08572	0.164964	0.389424	0.434583	2.60983	0.0706108	1.79492	0.00857606	2.13306	0.0484975
CATMA5c64278	UDP-glucoronosyl/UDP-glucosyl transferase family protein	At5g17050	1.34751	0.0358402	-0.187557	0.305038	-0.135315	0.410828	0.865949	0.042188	0.81794	0.069251	0.680109	0.0687199	1.31961	0.123875	0.784215	0.0567236	0.125399	0.539217	0.344971	0.473032	0.224585	0.588979	0.632863	0.268248	-0.131688	0.434485	0.257258	0.515025
CATMA4a19190_bis	WRKY28 (WRKY DNA-binding protein 28); transcription factor	At4g18170	1.3451	0.0194591	1.48604	0.0528787	0.716832	0.157637	1.32455	0.0240823	1.70226	0.0358734	1.78712	0.00280005	1.49042	0.141235	1.32739	0.0597845	1.86395	0.103056	2.33404	0.141319	1.17277	0.189426	3.16545	0.0713035	1.63011	0.0457746	3.12783	0.0237426
CATMA3a23470	ALF5 (ABERRANT LATERAL ROOT FORMATION 5); antiporter/ transporter	At3g23560	1.3438	0.0060184	0.873737	0.0331629	0.691511	0.0189132	1.20053	0.0438283	1.29055	0.0419412	1.57782	0.00250157	0.950314	0.157901	1.14282	0.0216658	0.839167	0.147241	1.78749	0.0509578	0.975088	0.168395	1.12998	0.130548	1.27369	0.00694043	1.70344	0.169846
CATMA4a05400	methionine sulfoxide reductase domain-containing protein / SeIR domain-containing protein	At4g04830	1.34348	0.0406067	-0.0670794	0.505824	-0.451615	0.0911938	1.04553	0.04479	0.967182	0.0758942	1.12674	0.00915654	1.34029	0.0630759	1.37017	0.0202376	0.835295	0.132197	0.751557	0.150995	1.00665	0.180701	1.26131	0.241481	1.20573	0.0146411	1.06333	0.162907
CATMA4a36830	expressed protein	At4g35110	1.33952	0.0146065	1.44105	0.0282762	0.811005	0.0186451	1.51014	0.0276532	1.37969	0.0333644	1.73159	0.00352747	0.905056	0.12969	1.52195	0.0364816	0.737914	0.143456	1.28577	0.181859	0.654031	0.254487	1.33869	0.317946	1.03323	0.0261494	1.527	0.242118
CATMA2a43600	auxin-responsive protein-related	At2g45210	1.33912	0.026827	1.06061	0.117345	0.905338	0.0961504	0.740457	0.0599446	0.62326	0.143591	1.03682	0.0201119	0.903569	0.339945	1.22766	0.0163492	0.858623	0.0906141	1.77884	0.189015	0.224803	0.595946	2.32445	0.093462	1.25055	0.0433091	1.82428	0.0669546
CATMA3c57081	sugar transporter, putative	At3g05165	1.33879	0.0342706	0.240635	0.275471	0.480715	0.0868007	1.25404	0.0356137	1.61925	0.0163854	1.22346	0.0127171	0.968065	0.169897	1.07383	0.0323215	1.00371	0.0767956	1.05596	0.112233	0.919545	0.198281	1.02029	0.192415	1.52468	0.0161392	1.03749	0.168208
CATMA5c64599	transferase family protein	At5g38130	1.33786	0.0350481	0.122517	0.41005	-0.0728238	0.388074	1.82903	0.0341658	1.04704	0.0580012	1.36479	0.0348153	2.06722	0.0517248	1.72408	0.0169252	0.84942	0.354203	0.838096	0.461498	0.57422	0.412652	2.96494	0.0743185	1.28433	0.0381862	1.14376	0.446869
CATMA3a02410	CHAT (ACETYL COA:(Z)-3-HEXEN-1-OL ACETYLTRANSFERASE); acetyl CoA:(Z)-3-hexen-1-ol acetyltransferase	At3g03480	1.3364	0.00856904	0.124019	0.448816	0.554629	0.154921	1.17055	0.0405388	1.12243	0.0897462	1.4367	0.00864064	2.24157	0.032722	2.15637	0.0199697	1.57101	0.148154	1.78355	0.171561	1.31108	0.162642	3.04694	0.0742928	1.56833	0.0496075	3.17214	0.0219051
CATMA1c72149	MYB95 (myb domain protein 95); DNA binding / transcription factor	At1g74430	1.33396	0.00446742	-0.0403516	0.533887	0.141672	0.397544	1.66634	0.0287419	1.74987	0.0132739	2.14937	0.000962732	1.6089	0.072581	1.94221	0.0195592	0.871731	0.195239	1.23157	0.215725	0.605182	0.317571	2.86736	0.12433	1.52401	0.0362956	1.49216	0.110293
CATMA2a28360	MAPKKK14 (Mitogen-activated protein kinase kinase kinase 14); kinase	At2g30040	1.33289	0.0164455	1.14608	0.0290996	0.652153	0.0244546	1.61014	0.00805053	1.88053	0.0146741	1.45721	0.0110293	1.36127	0.232477	1.16099	0.0276454	0.651044	0.151464	0.178499	0.550633	-0.846279	0.271704	1.6526	0.241131	1.26191	0.00995648	0.544961	0.431284
CATMA1c71089	LBD1 (LOB DOMAIN-CONTAINING PROTEIN 1)	At1g07900	1.33106	0.0200627	2.12859	0.00666113	1.45566	0.0225825	1.19412	0.0240823	0.816085	0.0574976	1.30389	0.00988843	1.54764	0.174628	1.18014	0.0225766	1.93191	0.0590709	1.63236	0.180725	0.993158	0.213888	2.49432	0.071596	1.23769	0.0262233	2.16973	0.0962147
CATMA1c71631	no match	At1g45191	1.3297	0.00636238	-0.539921	0.0931019	-0.288982	0.250694	1.33634	0.0109291	1.26574	0.0490693	1.44359	0.019495	1.76797	0.0758041	1.48486	0.0202376	0.205292	0.48845	0.133659	0.569058	0.555448	0.390359	1.03387	0.140029	0.743344	0.0606513	0.553601	0.323555
CATMA1a28550	UDP-glucoronosyl/UDP-glucosyl transferase family protein	At1g30530	1.32817	0.0250865	-0.503451	0.115471	-0.336749	0.169704	1.37695	0.0114812	1.10925	0.0388943	1.33938	0.0124834	1.49557	0.0885673	1.45445	0.0134116	0.571077	0.201072	0.691685	0.158983	0.933614	0.22155	0.933207	0.15552	0.574929	0.0590862	0.780506	0.258076
CATMA5c64337	JAZ12/TIFY3B (JASMONATE-ZIM-DOMAIN PROTEIN 12)	At5g20900	1.32571	0.011331	0.134359	0.406892	0.54919	0.0376755	1.17289	0.027713	1.42472	0.0296958	1.1336	0.00760435	0.98239	0.160307	1.01168	0.0268293	0.875378	0.0822981	1.08774	0.110362	0.969323	0.167828	1.16289	0.132719	1.19261	0.0238115	1.06503	0.171644
CATMA3a41970	AMP-dependent synthetase and ligase family protein	At3g48990	1.32506	0.0362211	1.33251	0.0437926	1.13813	0.0143452	0.767165	0.0542566	0.610924	0.120409	1.00496	0.0107695	0.398595	0.637376	0.699301	0.0529329	0.771231	0.103381	0.825664	0.151082	0.622745	0.267478	0.931248	0.184215	0.772986	0.0316492	1.12489	0.151532
CATMA3c57602	UDP-glucoronosyl/UDP-glucosyl transferase family protein	At3g46720	1.32366	0.0405248	0.821008	0.0767279	1.26202	0.0158719	1.45386	0.0501546	1.50236	0.0348422	2.14823	0.00170111	1.45132	0.0909234	1.60914	0.0196075	1.82669	0.0933161	1.89226	0.194203	0.262438	0.588851	2.86138	0.0688097	1.7034	0.00562786	2.61444	0.0311361
CATMA2a34320	pseudogene, glycine-rich protein	At2g36120	1.32178	0.00610038	1.31808	0.0218372	0.820913	0.0140251	1.54344	0.0118484	1.24802	0.0580617	1.10021	0.0082235	0.680576	0.261908	1.06958	0.0565394	1.39851	0.0540208	1.27887	0.100515	0.887593	0.225561	1.03193	0.272578	1.30139	0.0122066	0.897628	0.282074
CATMA1c72020	DIN9 (DARK INDUCIBLE 9); mannose-6-phosphate isomerase	At1g67070	1.32058	0.0382514	-0.410096	0.140952	-0.185644	0.245187	1.03817	0.0235371	0.466405	0.132437	0.820118	0.0233684	1.37183	0.258118	0.91838	0.0467715	0.63194	0.397834	0.883067	0.313834	1.49301	0.175661	0.301458	0.474144	0.377616	0.182342	0.931111	0.21274
CATMA1a38473	endonuclease/exonuclease/phosphatase family protein	At1g47510	1.3186	0.0400919	1.73364	0.0191564	0.569046	0.236415	1.16379	0.0369252	0.790491	0.122214	0.944043	0.0256394	1.55011	0.204131	1.86664	0.00919461	1.02964	0.0753497	1.04049	0.253048	0.433163	0.514124	2.17913	0.163305	0.688377	0.108331	1.11927	0.26712
CATMA1a12940	expressed protein	At1g13990	1.31708	0.0176974	0.948772	0.0572925	1.02823	0.0784984	1.12006	0.0452753	1.57391	0.0393059	1.29984	0.00701402	1.11234	0.15698	1.1612	0.0254875	1.13514	0.0925548	1.48226	0.100005	1.40637	0.139616	1.46328	0.101419	1.42992	0.00605441	1.63267	0.102836
CATMA4a18250	SCL13 (SCARECROW-LIKE 13); transcription factor	At4g17230	1.31182	0.0134793	0.990008	0.126032	0.307157	0.179579	1.48982	0.0452753	2.2942	0.0212597	2.22145	0.0057547	1.52759	0.245221	1.63585	0.0391797	0.933685	0.0810713	1.2545	0.126469	0.861559	0.195949	2.20695	0.166492	2.14174	0.0321314	2.35549	0.0863218
CATMA1a12280	AOC4 (ALLENE OXIDE CYCLASE 4)	At1g13280	1.31087	0.00569373	-0.19461	0.303667	0.235165	0.198319	1.45626	0.0114855	1.50612	0.0237983	1.57592	0.00697315	1.41482	0.138671	1.57878	0.0299279	0.848973	0.0850469	1.17023	0.111351	0.837353	0.24347	1.99293	0.160065	1.33406	0.0209892	1.00883	0.179359
CATMA5c65129	ANNAT2 (ANNEXIN ARABIDOPSIS 2); calcium ion binding / calcium-dependent phospholipid binding	At5g65020	1.31031	0.00809443	-0.0691613	0.508996	0.610136	0.0892293	1.4709	0.0230436	1.75198	0.0109419	1.89394	0.00219587	1.60327	0.0725135	1.35247	0.0275454	1.26582	0.0441457	1.76022	0.0666234	1.75315	0.078828	1.27068	0.151927	1.48721	0.0292937	1.62903	0.0863442
CATMA3a27280	unknown protein	No match	1.30982	0.0388522	0.328542	0.2375	0.350305	0.0892769	1.37148	0.0567326	2.06959	0.0163926	1.44071	0.00573523	1.79109	0.131938	2.22537	0.0162611	2.21825	0.0640765	2.66777	0.112233	2.67888	0.0155414	3.8133	0.0921478	1.49322	0.0369235	3.97923	0.0183396
CATMA2a21020	mitochondrial substrate carrier family protein	At2g22500	1.3082	0.0157327	2.01624	0.0444611	1.24988	0.0156808	1.49445	0.0408245	1.83183	0.0361442	1.55238	0.0269956	0.88633	0.295686	1.19273	0.0391797	1.44429	0.0814098	1.69487	0.0508602	1.22705	0.112854	1.65924	0.245155	1.50474	0.0454492	2.04748	0.123858
CATMA3a41330	cysteine proteinase, putative	At3g48350	1.30798	0.00625682	-0.367674	0.206475	0.396293	0.182017	1.24277	0.0565954	2.04089	0.0153411	1.73041	0.00620789	1.73805	0.186014	1.66627	0.0527831	1.6074	0.0929732	1.92814	0.0655647	1.23886	0.223907	1.6532	0.132461	1.20579	0.051269	2.20794	0.0606499
CATMA4a37660	pathogenesis-related thaumatin family protein	At4g36010	1.30676	0.0213474	0.662862	0.224622	0.217405	0.254637	1.79196	0.0911419	2.11786	0.0210452	2.1913	0.0131069	2.01338	0.108885	2.06752	0.0493493	1.15813	0.175549	1.26929	0.0940633	1.06012	0.226314	3.05732	0.204228	1.39933	0.0600129	2.33928	0.0793484
CATMA1a07735	CSD1 (COPPER/ZINC SUPEROXIDE DISMUTASE 1); copper, zinc superoxide dismutase	At1g08830	1.30207	0.00740732	1.62616	0.0117894	1.33286	0.00709431	1.06447	0.0277503	1.29692	0.0381678	1.36882	0.00486368	0.726409	0.404162	1.10947	0.0302421	1.90193	0.0270768	2.12484	0.0340606	1.07954	0.255117	1.18904	0.12433	1.64667	0.00383231	1.56831	0.0901477
CATMA4a16260	PPDK (PYRUVATE ORTHOPHOSPHATE DIKINASE); kinase/ pyruvate, phosphate dikinase	At4g15530	1.30202	0.0100938	1.03365	0.0407935	1.20663	0.0327433	0.989639	0.0326135	1.06136	0.0565509	1.43728	0.00431802	1.06457	0.0737226	1.10127	0.0193258	0.73618	0.243913	1.3887	0.115775	1.41444	0.192538	1.53195	0.107204	0.875108	0.0306597	1.44913	0.128762
CATMA5a11620	transaldolase, putative	At5g13420	1.30127	0.0207657	1.15697	0.0333226	0.983899	0.025535	1.50943	0.0392705	1.25214	0.0442911	1.9634	0.00291101	0.568802	0.292123	1.21712	0.0288923	0.620583	0.162934	0.733545	0.301654	1.17503	0.224146	0.876805	0.204228	1.45115	0.0318717	1.32337	0.179359
CATMA4a34220	expressed protein	At4g32480	1.30113	0.0360714	1.0769	0.0755745	0.519028	0.113025	1.42322	0.0274821	1.1741	0.0574706	1.49241	0.0118933	1.08683	0.150496	1.05548	0.0512582	1.13086	0.0819438	0.823888	0.382762	1.06457	0.177798	1.61383	0.0948026	0.837354	0.0652778	2.0372	0.0482761
CATMA2a25700	F-box family protein	At2g27310	1.29892	0.0124665	1.03301	0.055096	0.899744	0.0117506	1.70517	0.0338314	1.97086	0.0118509	1.69039	0.00412893	0.691569	0.389495	1.60552	0.0187347	1.57668	0.0321058	1.46733	0.115775	1.44299	0.13217	1.67375	0.135444	1.93858	0.0034999	1.64772	0.0718945
CATMA5a44160	kelch repeat-containing protein	At5g48180	1.2988	0.0133907	1.73766	0.0199215	1.44692	0.0166314	1.17598	0.0167571	1.55261	0.0786217	1.2687	0.00563752	1.41029	0.123603	1.43084	0.0262252	1.8268	0.040542	1.1469	0.179501	0.603404	0.361744	1.42546	0.180855	1.29722	0.00733946	1.95386	0.0525897
CATMA4a25830	expressed protein	At4g24110	1.29864	0.0285245	0.41167	0.281213	0.288291	0.128316	1.23935	0.0311719	1.96984	0.0286664	1.37593	0.00599239	1.28177	0.150749	1.11126	0.028315	2.16982	0.0202573	1.59932	0.241162	1.86997	0.0772279	2.33863	0.088494	1.31919	0.0220704	2.67895	0.0293228
CATMA4a26730	expressed protein	At4g25030	1.29823	0.01133	0.971341	0.0894612	0.706152	0.0276408	0.931534	0.0458978	1.30273	0.0466737	1.25197	0.00933419	0.881156	0.212292	0.977435	0.0341148	1.08406	0.0608733	1.06765	0.113191	0.766145	0.232099	1.41687	0.134787	1.60931	0.0041804	1.61563	0.117479
CATMA5c64941	FQR1 (FLAVODOXIN-LIKE QUINONE REDUCTASE 1)	At5g54500	1.29726	0.0182911	1.22461	0.047276	0.987125	0.0166314	0.963165	0.0643185	1.56199	0.0579781	1.31135	0.00784834	0.637082	0.404162	1.19252	0.0288201	0.852369	0.208123	1.01613	0.107855	0.819898	0.224329	1.25761	0.12617	1.58393	0.00817985	1.54327	0.124172
CATMA4a34790	EDA39 (embryo sac development arrest 39); calmodulin binding	At4g33050	1.29535	0.025721	1.44092	0.0469425	0.99852	0.0268379	1.18855	0.0368651	1.52076	0.0278338	1.5261	0.00528553	0.627711	0.393411	0.750941	0.0416974	0.892413	0.119735	1.0957	0.133483	0.887779	0.210659	1.52855	0.247732	1.65597	0.00867674	1.76209	0.124091
CATMA3a15730	mitotic phosphoprotein N' end (MPPN) family protein	At3g16310	1.2947	0.0209671	0.374256	0.151371	1.05912	0.0113	0.842933	0.046914	0.689003	0.0672714	0.94563	0.0155952	0.793162	0.13073	0.849002	0.0507912	1.38932	0.0767428	1.38757	0.0918308	0.43288	0.389506	1.22473	0.214374	1.03446	0.0162005	1.05698	0.175502
CATMA4a16545	monooxygenase, putative (MO1)	At4g15760	1.29361	0.030503	1.24474	0.0189254	0.67843	0.0244546	0.827185	0.0449819	1.05363	0.0466737	0.817214	0.0218657	0.440476	0.539788	0.942506	0.0772307	1.87156	0.0463673	2.20564	0.0365745	1.87255	0.0441829	1.26342	0.144767	1.50412	0.0129495	1.56085	0.143157
CATMA1c72002	flavin-containing monooxygenase family protein / FMO family protein	At1g65860	1.29237	0.043765	-0.592172	0.150177	0.0205697	0.47494	1.05941	0.0296972	1.29054	0.0537107	1.30891	0.00649798	1.43867	0.194217	1.42942	0.039433	0.87361	0.0906141	0.61468	0.207594	0.54592	0.343337	1.41563	0.102326	0.616478	0.076183	1.13526	0.152724
CATMA3c57443	cytochrome P450 family protein	At3g28740	1.2861	0.0218438	0.304455	0.220491	0.328596	0.189328	1.71042	0.0190467	0.983937	0.0603044	1.40014	0.0101702	1.68442	0.0758041	1.78043	0.040569	1.77977	0.0314322	1.50861	0.188728	0.804811	0.27447	3.39459	0.0688097	1.49161	0.0379656	1.93206	0.0470458
CATMA3a06620_bis	AIR12 (Auxin-Induced in Root cultures 12); extracellular matrix structural constituent	At3g07390	1.2786	0.00485192	0.974681	0.0719113	0.625392	0.0590105	1.36343	0.0560737	1.46792	0.0556375	1.58618	0.0111549	0.986794	0.127743	1.09094	0.0264813	0.73067	0.140266	0.672124	0.196438	0.627086	0.276942	1.53393	0.198685	1.33269	0.0316797	1.2393	0.26245
CATMA5a54130	expressed protein	At5g58375	1.27844	0.00667624	0.481021	0.20808	0.618208	0.0240149	1.04611	0.0334373	1.16716	0.0632856	1.4429	0.00331235	0.608875	0.434124	0.966694	0.0415512	0.599999	0.154355	0.806911	0.174543	0.546962	0.367764	1.18015	0.125416	1.30226	0.0153033	1.10223	0.155934
CATMA1a28770	FAD-binding domain-containing protein	At1g30720	1.27594	0.0329563	1.02593	0.108875	1.05565	0.0315484	0.549804	0.183843	0.96438	0.136252	1.37629	0.0159818	0.0693648	0.827935	0.245174	0.214288	1.30799	0.174534	1.32802	0.10376	0.226557	0.642767	1.01501	0.142837	1.80073	0.00369445	2.24947	0.0630249
CATMA3a18760	calcium-dependent protein kinase, putative / CDPK, putative	At3g19100	1.27525	0.0316914	-0.00163357	0.572731	0.477809	0.0876055	1.09419	0.0385595	0.997639	0.0509632	1.06564	0.0146764	1.17364	0.174035	1.41975	0.0125361	1.17823	0.148536	1.33727	0.115548	1.06285	0.198972	1.12167	0.131699	0.712154	0.105758	0.948471	0.192316
CATMA1a33760	elongation factor Tu C-terminal domain-containing protein	At1g35550	1.27296	0.0118413	0.842837	0.0427485	1.06402	0.0242864	1.21602	0.0150507	1.99793	0.0143882	1.98342	0.00141772	1.14286	0.162948	1.29604	0.0226685	0.838862	0.148717	1.15597	0.182493	0.782981	0.215116	1.22261	0.213311	1.38689	0.0142508	1.6351	0.218613
CATMA4a22700	AAT1 (CATIONIC AMINO ACID TRANSPORTER 1); cationic amino acid transmembrane transporter	At4g21120	1.27128	0.00779798	1.57946	0.0244973	1.59396	0.00921307	1.09608	0.0348267	0.821165	0.140508	1.35196	0.00479748	0.748072	0.245935	0.728378	0.0382638	1.22129	0.181906	1.93981	0.15342	0.742753	0.257484	3.17801	0.0688097	1.30443	0.0126821	2.66357	0.0637607
CATMA3a22090	VQ motif-containing protein	At3g22160	1.27083	0.00482694	1.13107	0.0583528	0.77887	0.0206805	1.31617	0.0183169	1.55863	0.0338781	1.35966	0.00509167	0.844772	0.286272	1.32227	0.0132636	1.58239	0.0215842	1.91633	0.103893	1.35292	0.177216	1.74055	0.136707	1.3381	0.018976	2.40049	0.116616
CATMA3a06620	AIR12 (Auxin-Induced in Root cultures 12); extracellular matrix structural constituent	At3g07390	1.26828	0.0144388	1.15812	0.0359551	0.870414	0.027884	1.41383	0.0429522	1.41296	0.0508949	1.66705	0.0163894	1.00114	0.106608	1.2414	0.0226685	0.737124	0.123952	0.676264	0.197613	0.551707	0.301836	1.46273	0.160027	1.28972	0.0320267	0.947834	0.243392
CATMA1a15400_new	CYP79F1 (SUPERSHOOT 1)	At1g16410	1.26556	0.0221583	-0.648551	0.20405	-0.190794	0.239424	1.2112	0.0240823	1.16673	0.0661482	0.997125	0.0122838	1.03075	0.178062	1.13822	0.0372664	0.370423	0.250364	-0.0132473	0.634669	0.109725	0.646178	0.899792	0.169079	0.554534	0.0963758	0.643195	0.299374
CATMA4c42614	EDA9 (embryo sac development arrest 9); NAD binding / amino acid binding / binding / catalytic/ cofactor binding / oxidoreductase, acting on the CH-OH group of donors, NAD or NADP as acceptor / phosphoglycerate dehydrogenase	At4g34200	1.26472	0.0107088	0.848586	0.0599236	0.85964	0.0143042	1.65323	0.0538185	1.46116	0.0631569	1.46534	0.0138886	1.09829	0.0737226	1.37318	0.0270963	0.736181	0.161916	1.33219	0.149233	1.04351	0.183004	1.28013	0.142296	1.47624	0.0119163	1.17726	0.200936
CATMA3a17360	JAI3/JAZ3/TIFY6B (JASMONATE-ZIM-DOMAIN PROTEIN 3)	At3g17860	1.26461	0.0170323	-0.365076	0.181607	0.670458	0.0263986	0.903087	0.0682116	1.08256	0.0417722	1.01002	0.015564	1.07789	0.22592	0.872012	0.0445575	0.91922	0.0989463	0.394451	0.321191	1.00575	0.227172	0.832328	0.192415	1.18442	0.0506292	1.14869	0.155934
CATMA3a02085	ATGSTF11 (GLUTATHIONE S-TRANSFERASE F11); glutathione transferase	At3g03190	1.26432	0.0166977	-0.190659	0.402278	0.132893	0.29249	1.71058	0.0120671	1.33647	0.0419412	0.903971	0.019919	1.41254	0.0909234	1.83917	0.0180745	1.52684	0.0368149	0.761519	0.172275	0.967525	0.26138	1.51805	0.0938324	0.770949	0.0267827	1.27616	0.117114
CATMA2a17330	expressed protein	At2g18680	1.26428	0.0360714	1.73579	0.0395652	0.968572	0.0157455	1.10367	0.0372996	1.6285	0.0580926	1.51046	0.0140362	0.482061	0.586029	0.675685	0.0640951	1.14973	0.120644	0.925223	0.224864	0.0376784	0.703692	1.65349	0.220305	1.97304	0.00151016	2.28209	0.237699
CATMA5a54490	dehydrodolichyl diphosphate synthase, putative / DEDOL-PP synthase, putative	At5g58770	1.26211	0.0259105	0.0528056	0.537101	0.137654	0.393235	0.677221	0.170499	-0.0134781	0.523623	0.664683	0.091542	1.28189	0.104688	0.935109	0.0506528	-0.163308	0.574814	0.217432	0.545059	0.406059	0.582028	0.53706	0.388006	-0.795573	0.104899	0.423047	0.413156
CATMA1a48496	AAP1 (AMINO ACID PERMEASE 1); amino acid transmembrane transporter	At1g58360	1.25929	0.0310101	0.249128	0.282104	0.778106	0.134809	1.15001	0.017459	0.853459	0.0839577	1.02112	0.0111549	1.35691	0.0758041	1.25729	0.0353678	0.321862	0.33743	0.0421537	0.622239	0.24514	0.52294	0.951195	0.187034	0.578843	0.115596	0.741484	0.263481
CATMA3a14910	ATNAC3 (ARABIDOPSIS NAC DOMAIN CONTAINING PROTEIN 55); transcription factor	At3g15500	1.25867	0.00989946	0.145044	0.431022	0.265868	0.207176	1.33196	0.0202779	-1.48105	0.0281086	-0.462905	0.165279	1.07037	0.290358	1.68042	0.0340839	2.83476	0.00924507	3.18991	0.0666234	1.51282	0.14308	2.25388	0.153427	1.72583	0.053292	2.98363	0.0886078
CATMA5a36458	LHT1 (LYSINE HISTIDINE TRANSPORTER 1); amino acid transmembrane transporter	At5g40780	1.25737	0.0302172	1.72184	0.0671717	1.52698	0.0292185	1.3101	0.0197327	1.87638	0.0494355	2.083	0.00274614	1.05112	0.150496	1.0996	0.0304576	1.29195	0.11695	0.950854	0.12548	1.16384	0.205863	1.60281	0.091495	2.4197	0.00245048	2.66284	0.0815815
CATMA3a00833	calmodulin-related protein, putative	At3g01830	1.25407	0.0413771	1.67975	0.0272725	0.676489	0.0188188	1.87323	0.0174477	2.1261	0.0548509	1.85939	0.0179207	1.58403	0.092898	1.22655	0.0268293	1.77776	0.040542	1.72919	0.221563	0.66673	0.254487	3.9009	0.15619	2.11734	0.0400875	3.14536	0.0816315
CATMA5a61000	hydroxyproline-rich glycoprotein family protein	At5g65660	1.25096	0.0164465	1.13184	0.0253577	0.873927	0.0168084	1.14156	0.0183285	1.37783	0.028574	1.19276	0.00994249	0.520609	0.392186	0.817494	0.0921195	1.1932	0.0720283	1.36782	0.075909	1.0697	0.14586	1.11278	0.14593	1.09481	0.0202187	1.0356	0.16851
CATMA4a01430	WRKY22 (WRKY DNA-binding protein 22); transcription factor	At4g01250	1.25041	0.0159673	0.788764	0.163324	0.252375	0.264361	0.850109	0.0463047	1.36481	0.0589113	1.36898	0.0110293	0.383132	0.641786	0.452828	0.12843	1.18262	0.094542	1.29874	0.109407	0.545527	0.355299	1.23386	0.26881	1.8285	0.00787343	1.48415	0.0901477
CATMA4a19190	WRKY28 (WRKY DNA-binding protein 28); transcription factor	At4g18170	1.25029	0.00823775	1.36818	0.0417716	0.933752	0.0161553	1.20622	0.0369392	1.27821	0.0229669	1.55091	0.00746645	1.28406	0.205573	1.50139	0.0482435	2.58652	0.00924507	2.00282	0.106974	1.07798	0.19011	3.38527	0.0808207	1.36432	0.0502482	2.8855	0.0248289
CATMA2a32730	JAZ7/TIFY5B (JASMONATE-ZIM-DOMAIN PROTEIN 7)	At2g34600	1.24947	0.0108741	0.165522	0.416371	0.432301	0.143256	1.3973	0.0487876	1.2526	0.067891	1.82558	0.00288109	1.67401	0.0522994	1.48841	0.0234446	1.48437	0.0793323	1.71601	0.186178	0.709784	0.501851	3.66481	0.10685	1.28598	0.0343161	2.29249	0.139719
CATMA1a65610	armadillo/beta-catenin repeat family protein / U-box domain-containing protein	At1g76390	1.24586	0.0100338	0.427185	0.118508	0.356675	0.151503	0.939069	0.0357686	0.857748	0.0682616	1.20665	0.00847749	0.817188	0.296373	1.27533	0.0144121	0.480239	0.249181	1.03686	0.229668	-0.430143	0.42032	1.28079	0.284949	0.865806	0.0504987	1.24856	0.120646
CATMA1a44596	ETHE1/GLX2-3/GLY3 (GLYOXALASE 2-3); hydroxyacylglutathione hydrolase	At1g53580	1.24467	0.0166796	0.104338	0.445862	0.746013	0.052907	1.15223	0.0240823	1.24548	0.0466051	1.27286	0.00762203	1.00102	0.169297	1.32878	0.0429833	0.600519	0.211141	1.1593	0.15342	0.819789	0.221541	1.07736	0.140231	1.19406	0.0304675	1.16449	0.158124
CATMA5a37770	expressed protein	At5g42050	1.24094	0.00471231	1.39114	0.024682	1.26987	0.0194104	1.14907	0.0452753	1.47845	0.0417722	1.30147	0.00982313	0.903686	0.197588	0.819742	0.0358487	0.905872	0.153965	1.17441	0.0958843	1.1017	0.143013	1.27799	0.210941	1.08684	0.0210419	1.4686	0.200431
CATMA3a55750	expressed protein	At3g62580	1.23999	0.00553049	0.569362	0.0875762	0.891152	0.0129876	0.975109	0.0267456	1.22732	0.0507557	1.05158	0.0128469	0.92511	0.0997123	1.365	0.0144121	1.20667	0.099721	0.692009	0.163246	0.738285	0.263576	1.07745	0.134931	0.936982	0.0305454	1.30946	0.144373
CATMA2c47619	ATPDR6/PDR6 (PLEIOTROPIC DRUG RESISTANCE 6); ATPase, coupled to transmembrane movement of substances	At2g36380	1.23817	0.0161211	-0.0763175	0.468005	-0.243809	0.243227	0.44298	0.173195	0.570189	0.200855	0.402134	0.116598	1.24483	0.135335	1.39632	0.0254335	0.7765	0.175969	0.88669	0.377762	0.603696	0.448036	1.59939	0.296459	1.0467	0.0576977	1.84132	0.0738201
CATMA1a52180	SPX (SYG1/Pho81/XPR1) domain-containing protein	At1g63010	1.23747	0.012709	0.394387	0.307542	1.21821	0.0397039	1.37373	0.0106555	1.34042	0.043701	1.47668	0.00749735	1.0586	0.137333	0.976409	0.0315077	0.730326	0.118916	1.78747	0.158411	0.673798	0.254487	0.765217	0.194488	0.882015	0.0590862	0.965337	0.219073
CATMA2a28440	UDP-glucoronosyl/UDP-glucosyl transferase family protein	At2g30140	1.2373	0.00564878	1.71822	0.00808318	1.23235	0.0205401	1.04684	0.0320595	1.05176	0.0402869	1.21511	0.0105997	0.935966	0.229191	1.27863	0.0144992	1.24406	0.0509232	1.32889	0.167522	1.03228	0.401877	1.51009	0.192415	1.02135	0.0122066	1.76847	0.146736
CATMA2a22170	TET8 (TETRASPANIN8)	At2g23810	1.23472	0.00613672	1.45966	0.0224355	0.962382	0.0158719	0.974329	0.0367375	1.46044	0.0423034	1.39557	0.00631799	0.819787	0.287503	0.703851	0.0816988	0.891072	0.126294	0.863203	0.172022	0.624304	0.270148	1.33976	0.206104	1.54465	0.0463875	1.32151	0.16851
CATMA3a52730	short-chain dehydrogenase/reductase (SDR) family protein	At3g59710	1.23395	0.0204141	-0.602641	0.185199	-0.256024	0.157232	0.751971	0.0790044	1.11648	0.0333644	1.14091	0.0162316	1.71008	0.202288	1.15195	0.0385914	1.92783	0.0638388	0.972336	0.205449	1.50966	0.238045	1.98911	0.0748179	1.08754	0.0572708	1.03375	0.20897
CATMA1a07230	amino acid transporter family protein	At1g08230	1.23205	0.0203113	1.05558	0.0322826	1.1951	0.025209	1.17327	0.0191881	1.10943	0.0367564	1.43907	0.0106752	1.04946	0.133005	1.47203	0.015588	1.78327	0.0532279	2.03029	0.0559321	1.70585	0.0857476	1.60689	0.102708	1.23186	0.0111548	1.87821	0.0484975
CATMA1a04710	ethylene-responsive protein, putative	At1g05710	1.22822	0.0310115	1.07833	0.0333226	0.69314	0.0887919	1.19053	0.0372306	1.08366	0.0515584	1.30745	0.0102207	1.21252	0.231004	0.855343	0.0995885	1.77411	0.142915	1.91433	0.136729	1.72259	0.198281	1.44907	0.184184	0.564783	0.17038	0.728184	0.33543
CATMA3a25100	AGC2-1 (OXIDATIVE SIGNAL-INDUCIBLE1); kinase	At3g25250	1.22707	0.0171981	1.37462	0.11955	0.649714	0.0441167	0.484026	0.115862	0.0253668	0.516753	0.79122	0.0267115	1.61214	0.0282133	2.07022	0.0151808	0.487002	0.342814	1.68736	0.17544	0.270902	0.529692	2.41621	0.0698834	1.06387	0.0468485	1.62581	0.273724
OPA018432	zinc finger (C3HC4-type RING finger) family protein	At5g59550	1.22648	0.0138508	1.02362	0.06272	0.8069	0.0193238	1.0799	0.0244274	1.69396	0.0205468	1.23659	0.029433	0.789659	0.3471	1.21284	0.0205436	1.89487	0.0156538	1.3915	0.103129	1.47327	0.0815755	1.19465	0.134469	1.32299	0.0157924	1.23336	0.155979
CATMA3a19160	expressed protein	At3g19550	1.22572	0.0492852	0.919561	0.15393	0.511506	0.178587	1.35572	0.0177081	1.42762	0.039451	1.36893	0.00403542	1.67585	0.0281018	1.74235	0.0270963	1.36046	0.0658738	0.730141	0.373441	0.98733	0.234718	2.57228	0.0830872	1.43858	0.0251955	2.47291	0.0473696
CATMA5a60426	ANNAT2 (ANNEXIN ARABIDOPSIS 2); calcium ion binding / calcium-dependent phospholipid binding	At5g65020	1.225	0.0159825	-0.126731	0.417346	0.22699	0.264139	1.31199	0.0234228	1.5137	0.01538	1.73973	0.00245511	1.52105	0.0769698	1.30856	0.0263385	0.920188	0.098706	1.28452	0.0952043	1.57711	0.065424	1.28984	0.127983	0.950452	0.0247858	1.59553	0.171448
CATMA1c71324	SKP2A; protein binding	At1g21410	1.21918	0.00610038	0.533075	0.143411	0.911126	0.0504059	0.766869	0.0798009	0.946459	0.0915698	1.04772	0.0224025	1.22409	0.104758	1.20353	0.0398274	0.319307	0.371822	0.74376	0.148308	0.776784	0.314538	0.796626	0.247319	0.497459	0.0741591	0.78766	0.252952
CATMA_GFT_01890	Identical to Uncharacterized GPI-anchored protein At5g19230 precursor [Arabidopsis Thaliana] (GB:Q8GUL8); similar to unknown protein [Arabidopsis thaliana] (TAIR:AT5G19240.1); similar to unknown [Populus trichocarpa] (GB:ABK94712.1)	At5g19230 // At5g19240 // At5g19250 // At3g06035	1.21869	0.0279637	0.791917	0.0495433	0.440371	0.0715708	0.974609	0.0779652	1.61651	0.0366448	1.50713	0.00843022	0.520695	0.418329	0.91004	0.0309135	0.885342	0.149774	1.42998	0.10947	0.897588	0.187935	1.25821	0.324525	1.33081	0.015706	2.11934	0.212226
CATMA4a41170	AP2 domain-containing transcription factor, putative	At4g39780	1.21732	0.012709	0.676796	0.150342	0.226154	0.248383	0.829447	0.0531753	1.00929	0.0424484	0.97892	0.021701	0.430727	0.555576	0.732264	0.06329	0.352162	0.295726	0.677944	0.199613	0.23189	0.550931	-0.0533113	0.701365	0.927619	0.0210165	0.285605	0.49373
CATMA5c64460	catalytic/ pyridoxal phosphate binding	At5g26600	1.21727	0.00916443	1.05712	0.0626008	0.994007	0.0158719	1.5202	0.0134636	1.17169	0.0529101	1.04315	0.0119743	0.845819	0.123603	1.09163	0.0468596	0.950846	0.0843022	1.36773	0.161489	0.826863	0.206885	2.33494	0.199161	0.901335	0.0205389	1.19139	0.131182
CATMA1a56680	rubber elongation factor (REF) family protein	At1g67360	1.21721	0.0381537	1.17241	0.0346065	1.09237	0.0784727	1.23318	0.0167849	0.760012	0.0898259	1.38792	0.00441606	1.27591	0.0934342	1.01609	0.0210836	0.401812	0.375999	0.911403	0.145801	0.82117	0.254487	1.16983	0.262124	0.0324668	0.534095	1.13158	0.254881
CATMA3a14930	peptidyl-prolyl cis-trans isomerase TLP38, chloroplast / thylakoid lumen PPIase of 38 kDa / cyclophilin / rotamase	At3g15520	1.21456	0.0407302	1.61113	0.055096	0.735992	0.0324815	1.09974	0.0235399	1.52318	0.0470777	1.54157	0.00747606	0.614167	0.492468	0.834211	0.0363696	1.68265	0.0451334	1.14486	0.258513	1.08103	0.229314	1.51607	0.278275	1.75109	0.0170763	1.91278	0.177488
CATMA2a21820	WRKY15 (WRKY DNA-binding protein 15); transcription factor	At2g23320	1.21124	0.0136501	0.970101	0.0884924	0.630073	0.0207449	0.808552	0.0614329	1.23691	0.0574706	1.08395	0.00784991	0.374293	0.628913	0.685359	0.0522741	1.21328	0.0676266	1.52215	0.105016	0.494291	0.345886	1.29201	0.12433	1.44383	0.0121288	1.60826	0.075984
CATMA3a12115	ATMRP3 (Arabidopsis thaliana multidrug resistance-associated protein 3)	At3g13080	1.2099	0.0189965	2.11691	0.00450459	0.557222	0.270774	0.665696	0.0614904	1.02273	0.0665208	0.951423	0.0450685	0.527984	0.480682	0.477888	0.0743976	0.482142	0.201072	1.46496	0.102659	0.679666	0.344348	1.14733	0.174261	1.46091	0.00383231	1.62321	0.14114
CATMA1a20080	expressed protein	At1g21010	1.20934	0.0359934	1.06358	0.154566	0.713833	0.0526826	1.11014	0.0251778	1.57071	0.0283312	1.51981	0.00678387	0.841088	0.337001	1.18836	0.0509595	0.795321	0.146689	0.961414	0.119814	0.602517	0.275395	1.1153	0.166908	0.741817	0.123707	0.902688	0.245861
CATMA1c71047	unknown protein	At1g05340	1.20823	0.0283256	2.81492	0.0020895	2.69092	0.0244546	1.61332	0.0501546	1.79925	0.0260465	1.90293	0.00284643	1.8247	0.132826	1.63711	0.0245099	2.55164	0.111202	1.41047	0.174543	0.971568	0.165424	3.30737	0.0691098	1.48139	0.0278431	2.88794	0.0293228
CATMA2a22515	CYP71B6 (CYTOCHROME P450 71B6); oxygen binding	At2g24180	1.20821	0.00864775	0.7131	0.101543	0.634837	0.0557424	0.748781	0.0493294	1.04523	0.0523864	1.23323	0.00832927	0.921478	0.133959	1.0894	0.0318036	0.74824	0.147241	1.19628	0.135773	0.533346	0.322655	1.05036	0.147062	0.92854	0.018976	1.15535	0.17065
CATMA5a50076	ATOMT1 (O-METHYLTRANSFERASE 1)	At5g54160	1.20783	0.0216916	0.216664	0.366342	1.01534	0.0106905	0.658243	0.137084	1.47722	0.0199161	0.739755	0.0274935	0.498434	0.380924	0.720881	0.0373333	0.992441	0.0852637	1.3604	0.100515	0.873858	0.223153	0.811918	0.180557	1.39428	0.00470933	1.03858	0.210767
CATMA5a36452	G6PD6 (GLUCOSE-6-PHOSPHATE DEHYDROGENASE 6); glucose-6-phosphate dehydrogenase	At5g40760	1.20041	0.01133	1.09215	0.0462353	0.643303	0.0229774	1.21404	0.0260876	1.30573	0.0514535	1.48413	0.00450094	0.79624	0.136395	1.12223	0.0458448	0.792605	0.111566	1.04419	0.128458	0.792124	0.263525	1.24436	0.118618	1.50583	0.00470933	1.19128	0.181379
CATMA2a26100	CYP94C1 (cytochrome P450, family 94, subfamily C, polypeptide 1); oxygen binding	At2g27690	1.19849	0.0176974	-0.221903	0.309058	0.261401	0.194337	1.57349	0.0937831	1.66665	0.0814449	1.3963	0.0152396	1.33964	0.231004	1.12329	0.0291789	0.797574	0.194876	1.29802	0.128836	0.770586	0.251003	2.75586	0.165662	1.21302	0.0264123	2.70401	0.038966
CATMA2a25610	LHW (LONESOME HIGHWAY); protein homodimerization/ transcription activator/ transcription factor	At2g27230	1.19756	0.0473343	0.0431172	0.534554	0.105608	0.381695	1.06452	0.0224886	1.06059	0.0409914	0.854336	0.0164497	1.0889	0.200736	0.894596	0.0551433	0.56311	0.242966	0.87613	0.164476	0.708761	0.32911	0.767138	0.22837	0.804915	0.0610173	0.722635	0.278266
CATMA1a69340	lactoylglutathione lyase family protein / glyoxalase I family protein	At1g80160	1.19373	0.0213474	1.19559	0.0191564	2.0702	0.0327694	1.43362	0.0197327	1.52865	0.0294967	1.65601	0.00459716	2.18578	0.106159	2.07296	0.0227208	2.02132	0.104545	1.50357	0.137215	0.964593	0.194451	3.54694	0.0688097	1.52327	0.0364565	2.48585	0.173778
CATMA1a43820	esterase/lipase/thioesterase family protein	At1g52760	1.19073	0.0135197	0.513092	0.0936179	1.01141	0.00866192	0.966448	0.0398562	1.21045	0.034539	1.01385	0.0121675	0.530627	0.455707	0.886437	0.0420638	0.573018	0.192742	1.06913	0.125494	0.473912	0.342416	0.928851	0.155689	0.888107	0.018976	1.13802	0.144971
CATMA1a27305	ERD2 (ER lumen protein retaining receptor 2); receptor	At1g29330	1.18759	0.0165344	0.141507	0.408898	0.729611	0.135347	1.13877	0.0296972	0.239238	0.429937	1.20961	0.0130735	1.40935	0.137333	1.1522	0.0584988	0.156146	0.538043	1.49325	0.129362	0.133396	0.646365	2.1049	0.100162	1.05132	0.0400584	1.92867	0.0502715
CATMA3a22825	APS1 (ATP sulfurylase 3)	At3g22890	1.18704	0.0126554	0.257948	0.24786	0.189622	0.254637	1.20028	0.0339489	1.07416	0.0424484	1.15588	0.0119743	0.97048	0.131714	1.10012	0.0355408	0.564318	0.165658	1.0216	0.134917	0.682109	0.299183	1.19085	0.157644	1.05881	0.0202187	1.31417	0.158656
CATMA3a25420	expressed protein	At3g25640	1.18639	0.0312023	1.36725	0.0189254	1.4881	0.0398033	1.09714	0.0265188	1.22697	0.0330037	1.30988	0.00682201	1.35335	0.092898	1.14237	0.0346106	2.76479	0.040542	2.47534	0.0795224	2.85242	0.022616	3.43293	0.0688097	1.13018	0.0190551	2.40747	0.0323764
CATMA5a41350	expressed protein	At5g45410	1.18526	0.00533338	0.622259	0.0892041	0.724818	0.0281743	0.98069	0.0952375	1.2171	0.0419261	1.05971	0.0139052	0.865915	0.123603	1.04156	0.0246922	0.748945	0.130394	1.01408	0.121945	0.841096	0.205762	1.2416	0.122719	1.10615	0.0103088	1.20674	0.166162
CATMA1a54085	ATAMT1;2 (AMMONIUM TRANSPORTER 1;2); ammonium transmembrane transporter	At1g64780	1.1852	0.0365049	0.348195	0.363038	0.123694	0.393879	0.639358	0.125653	-0.0225214	0.519001	0.0743687	0.403831	1.34764	0.059571	0.843339	0.0669377	0.352311	0.451023	0.237442	0.5203	1.10876	0.341379	0.0682186	0.683227	-0.783611	0.122984	-0.0832046	0.695063
CATMA1a55110	microsomal glutathione s-transferase, putative	At1g65820	1.18476	0.00622949	0.935807	0.0431755	0.942646	0.0160943	1.059	0.0364702	1.24546	0.0461679	1.37728	0.00572422	0.816923	0.238439	1.06008	0.0272223	0.965132	0.099721	1.31252	0.0735041	1.01697	0.177798	1.29468	0.125937	1.5275	0.00492013	1.57046	0.127672
CATMA1a16850	expressed protein	At1g17830	1.18439	0.0445259	1.05727	0.0391363	1.12089	0.0188202	1.51551	0.0332149	1.8505	0.0266132	1.69023	0.00269875	1.29946	0.0754379	1.6529	0.0180636	1.53969	0.031366	1.58775	0.121912	0.458481	0.476727	2.14889	0.17538	1.63069	0.00281081	1.96649	0.0785942
CATMA_GFT_01527	proline-rich extensin-like family protein	At4g08410 // At4g08395 // At4g13390 // At3g54580 // At1g23720 // At3g54590 // At5g06640 // At5g06630 // At5g49080 // At4g08400 // At2g24980	1.18424	0.0182493	1.00288	0.0300103	1.31056	0.0127701	1.05002	0.0240823	0.892092	0.0620539	1.17372	0.0200782	0.606875	0.410126	0.76141	0.0332415	0.534008	0.224412	1.03796	0.121192	0.39069	0.436613	0.872479	0.168087	1.13239	0.0103088	0.956406	0.200816
CATMA4a35920	UGT73B3 (UDP-GLUCOSYL TRANSFERASE 73B3); UDP-glycosyltransferase/ abscisic acid glucosyltransferase/ transferase, transferring hexosyl groups	At4g34131	1.18286	0.0135197	1.79432	0.0351331	0.984728	0.015558	1.55467	0.0189724	1.43002	0.0267823	1.81275	0.00784834	1.29327	0.114704	1.62536	0.02734	1.91513	0.0258374	2.11122	0.0393518	0.63203	0.439673	1.97462	0.13156	1.75958	0.0127538	1.83537	0.188641
CATMA5a11380	nodulin MtN3 family protein	At5g13170	1.18187	0.0104637	2.41218	0.00381686	3.70335	0.0220171	1.72487	0.0118905	0.667847	0.0669291	1.48231	0.0152614	1.94953	0.0657511	1.433	0.0264813	2.00441	0.0902784	2.25887	0.0238066	2.15659	0.0236094	2.34065	0.12617	1.31974	0.0161385	2.68857	0.0361504
CATMA1c72061	IDA (INFLORESCENCE DEFICIENT IN ABSCISSION)	At1g68765	1.18019	0.0392558	1.39934	0.0877994	0.907498	0.036151	1.16371	0.0353123	1.01999	0.0517546	1.53837	0.00741182	0.58148	0.471566	0.619416	0.0749081	1.01403	0.0713352	0.564	0.446763	0.6601	0.318283	2.56759	0.0688097	1.35977	0.0323029	1.16562	0.206121
CATMA_GFT_00640	ATDTX1; antiporter/ multidrug efflux pump/ multidrug transporter/ transporter	At2g04040 // At2g04080 // At2g04070 // At2g04050 // At2g04090 // At2g04066	1.17901	0.01133	0.33455	0.164705	0.464008	0.18958	1.48889	0.0122941	0.701836	0.0677506	1.29261	0.00804793	1.61299	0.0593571	1.25039	0.0486563	1.48677	0.0452928	1.21227	0.110518	0.837763	0.27797	1.82842	0.0821992	1.67445	0.0326108	2.0116	0.0553564
CATMA5a45500	WRKY48 (WRKY DNA-binding protein 48); transcription factor	At5g49520	1.17897	0.0120229	2.28052	0.0325782	1.49152	0.0229774	0.21009	0.347634	0.844635	0.0735784	1.0047	0.0127741	1.04793	0.192844	0.844634	0.0585102	0.358278	0.341561	1.09429	0.225741	0.361353	0.425932	3.21817	0.0925254	0.987029	0.0918498	1.14746	0.157523
CATMA2a23980	expressed protein	At2g25625	1.17835	0.0106505	1.06314	0.024697	1.20737	0.0739082	0.856314	0.108417	1.04584	0.0557058	1.18894	0.0159818	1.24355	0.132507	1.1683	0.0214421	0.774146	0.211364	1.1177	0.110622	1.22264	0.217647	0.939256	0.168946	0.580376	0.0793429	1.18751	0.139719
CATMA3a53690	auxin-responsive family protein	At3g60690	1.17758	0.0159351	0.825579	0.0966478	0.766037	0.0543638	1.00378	0.0368651	1.1351	0.0344079	1.00459	0.0173926	0.824642	0.300582	0.638326	0.0579596	0.94584	0.0767428	1.26104	0.111586	1.04698	0.226812	1.06362	0.135444	0.903409	0.0305698	1.05944	0.181307
CATMA2a40750	zinc finger (C3HC4-type RING finger) family protein	At2g42360	1.17734	0.00813203	0.914247	0.0728689	0.741291	0.049913	1.15939	0.0513462	1.6708	0.0677321	1.28542	0.0103082	0.936172	0.393166	1.32245	0.0226685	0.273931	0.328185	1.17684	0.261288	0.479689	0.343337	2.34986	0.0794159	1.09449	0.0763954	1.87961	0.111368
CATMA3a50000	strictosidine synthase family protein	At3g57010	1.17708	0.0200627	2.29703	0.00301722	2.29839	0.0165996	1.165	0.0664539	1.01585	0.0647561	0.976084	0.0187293	1.18435	0.0696661	1.46583	0.0122703	1.95332	0.0559497	1.55487	0.0728858	0.982666	0.232533	1.27301	0.116154	0.72264	0.0331035	1.00496	0.251502
CATMA3a43940	AAA-type ATPase family protein	At3g50930	1.17523	0.0240435	1.89761	0.00785169	1.30426	0.0120286	1.24104	0.0242735	1.5282	0.0417038	1.28804	0.0061927	1.23421	0.221502	0.746176	0.0774706	1.37182	0.0369481	1.57731	0.152682	0.993908	0.257484	2.37423	0.0867545	1.5859	0.0205666	2.53144	0.0588881
CATMA2a34280	DNA-binding protein, putative	At2g36080	1.17381	0.00989946	0.517303	0.128991	0.975588	0.0289002	0.785969	0.0477969	1.01366	0.0419008	1.15644	0.0155991	1.09978	0.114008	1.09688	0.0296712	1.4067	0.0347415	2.18562	0.0340344	1.82841	0.0406529	2.69755	0.118033	1.09342	0.015579	1.93426	0.0507361
CATMA3a19200	AZF2 (ARABIDOPSIS ZINC-FINGER PROTEIN 2); nucleic acid binding / transcription factor/ zinc ion binding	At3g19580	1.1725	0.0399886	1.31521	0.0519028	0.6423	0.149751	0.698256	0.107229	1.38796	0.0548034	1.48434	0.0168254	1.41263	0.246711	0.933667	0.0472602	1.2134	0.110243	0.91764	0.311824	1.23627	0.12071	1.64282	0.195211	0.786995	0.136364	1.51345	0.0816572
CATMA5a23890	ChaC-like family protein	At5g26220	1.17043	0.0406624	0.223932	0.315418	0.489421	0.0438291	1.24289	0.054738	1.40036	0.0222801	1.16896	0.00746645	1.74478	0.0486106	1.31885	0.0150941	0.794144	0.134451	0.637353	0.236257	1.11572	0.165962	0.964631	0.155868	1.27315	0.0305811	1.3834	0.181177
CATMA1a08010	ATSAR1/ATSARA1A (ARABIDOPSIS THALIANA SECRETION-ASSOCIATED RAS SUPER FAMILY 1); GTP binding	At1g09180	1.1695	0.0248838	0.177875	0.318202	0.362823	0.122961	0.999804	0.0549982	0.737438	0.0915533	1.05906	0.00938093	1.31874	0.0582317	0.993029	0.0240597	0.543308	0.2787	0.920835	0.133483	0.798811	0.369707	0.98636	0.154166	0.748558	0.0270484	-0.0785924	0.690162
CATMA3a19570	expressed protein	At3g19970	1.1687	0.0164465	-0.614798	0.145621	-0.00900146	0.483547	1.00198	0.0589893	0.957415	0.0770176	0.723703	0.11302	1.20166	0.136395	1.24698	0.0240597	0.800278	0.251256	1.23088	0.158983	0.805826	0.387502	1.48263	0.300014	0.731127	0.107184	2.1029	0.106888
CATMA5a28910	XGD1 (XYLOGALACTURONAN DEFICIENT 1); catalytic	At5g33290	1.16775	0.0105336	0.362252	0.209951	0.813479	0.0317132	1.55703	0.0522611	1.4853	0.0173716	1.37109	0.00803711	1.10402	0.133005	1.20035	0.0351721	1.41766	0.0436534	1.46191	0.0779502	0.597412	0.289794	1.33538	0.122719	1.19139	0.0398072	1.82147	0.132383
CATMA1a20570	unknown protein	At1g21520	1.16533	0.0182322	2.31584	0.00780277	1.44317	0.0078856	0.541613	0.0879637	0.883046	0.0506749	0.876041	0.0351946	0.552892	0.47767	0.874888	0.0336691	1.29019	0.135188	2.0827	0.0448555	1.49603	0.115137	1.31126	0.162227	1.76156	0.00291975	1.27443	0.127045
CATMA5a25170	hypoxia-responsive family protein	At5g27760	1.16413	0.0133349	1.01205	0.0528787	0.870257	0.03698	1.40047	0.0191681	1.25771	0.0548875	1.42829	0.00539077	0.921066	0.136346	0.97861	0.0380983	0.736413	0.135374	1.05688	0.16036	0.946406	0.227786	1.20998	0.142296	1.19806	0.00711174	1.3274	0.242118
CATMA5a37030	zinc finger (C3HC4-type RING finger) family protein	At5g41400	1.16321	0.0184575	-0.0390387	0.525577	0.584253	0.108889	0.933994	0.0438283	1.21997	0.0515584	0.78738	0.0415348	1.05573	0.111306	1.46781	0.0137896	0.54124	0.268435	1.06801	0.167535	0.608054	0.413839	0.93932	0.157791	1.18456	0.0106845	1.11868	0.24129
CATMA4a40230	calcium-binding EF hand family protein	At4g38810	1.1629	0.0176974	0.589628	0.0759398	0.381101	0.149745	1.16497	0.0247794	1.15947	0.0454321	1.18324	0.00842123	1.13663	0.155052	1.27643	0.0299167	0.813094	0.126774	1.0132	0.145149	0.533555	0.38798	1.26224	0.12433	0.598361	0.0726006	0.805207	0.250539
CATMA2a25005	nitrate transporter (NTP2)	At2g26690	1.16286	0.0445259	0.587072	0.2062	0.523225	0.123686	1.15663	0.0779652	0.552154	0.265479	0.791238	0.0552014	0.818147	0.183183	0.956294	0.0332415	0.192019	0.464131	0.399333	0.434606	0.18931	0.609418	0.379842	0.454253	-0.19315	0.335571	0.187932	0.615244
CATMA1a40560	transducin family protein / WD-40 repeat family protein	At1g49450	1.16245	0.0358259	0.667721	0.0793286	0.61808	0.118806	0.980697	0.0307772	1.0598	0.0560508	0.874518	0.0213488	1.26768	0.156841	1.01973	0.0305797	1.63163	0.0603894	1.60442	0.124133	1.71421	0.0619738	1.43381	0.27325	0.711247	0.107353	1.92717	0.194791
CATMA4a13210	BSD domain-containing protein	At4g13110	1.16091	0.0172357	0.795021	0.0717094	0.588478	0.0515341	1.36805	0.0234228	1.50872	0.0173716	1.45908	0.00367547	1.2259	0.0783079	1.4453	0.0302421	0.789634	0.161933	1.40553	0.10376	1.41249	0.0996098	1.35066	0.10705	1.32164	0.0134488	1.651	0.109217
CATMA3a45380	harpin-induced family protein / HIN1 family protein / harpin-responsive family protein	At3g52470	1.15942	0.0107508	1.18779	0.0665514	0.680772	0.0430773	1.39343	0.0186103	1.35033	0.0409147	1.49091	0.00524895	0.871421	0.186308	1.08033	0.0268293	0.506065	0.224249	0.736966	0.17892	0.70621	0.240304	1.14904	0.172392	0.808228	0.0365953	0.938169	0.225216
CATMA1a64610	DHAR2; glutathione dehydrogenase (ascorbate)	At1g75270	1.15937	0.0129912	1.20629	0.0559662	0.82732	0.0154173	1.08076	0.0307284	1.12733	0.0548509	1.14095	0.00872058	1.05588	0.0908618	1.25199	0.0225766	0.829779	0.13193	1.19786	0.0846796	0.771974	0.229314	1.15145	0.138714	1.32936	0.00569493	1.31939	0.20897
CATMA1a38070	unknown protein	No match	1.15553	0.0071844	2.19827	0.0165825	0.903661	0.0197703	1.08256	0.0462273	1.32252	0.042731	1.15117	0.0150932	1.44719	0.0823577	1.58683	0.0559862	0.775103	0.146556	2.30122	0.110518	0.447333	0.486935	2.83566	0.0947454	1.44894	0.04914	2.17464	0.123426
CATMA5a20100	ADT5 (AROGENATE DEHYDRATASE 5); arogenate dehydratase/ prephenate dehydratase	At5g22630	1.15468	0.0459121	0.214964	0.319834	0.339736	0.119593	0.981786	0.0473347	1.2796	0.04115	1.21807	0.00902571	1.081	0.281424	1.00455	0.0892247	0.959641	0.0810713	1.22207	0.254178	1.10736	0.232185	1.98599	0.119041	1.2306	0.0506409	2.06965	0.0879983
CATMA1a26160	pyridoxal-dependent decarboxylase family protein	At1g27980	1.15409	0.0215322	1.12465	0.0202685	1.11032	0.00921307	0.648796	0.10042	0.874084	0.0633185	0.892528	0.0313293	0.427242	0.628022	0.632413	0.0946358	1.39068	0.100227	1.60048	0.046197	1.24755	0.190707	0.796446	0.210725	1.32159	0.00729764	1.50334	0.139562
CATMA1a26580	protein kinase family protein	At1g28390	1.15023	0.00962914	1.27615	0.0222885	0.863476	0.0129876	1.16671	0.0638704	0.654775	0.0954486	1.05124	0.0216539	0.598365	0.354539	1.05431	0.0938461	1.44245	0.110086	2.06029	0.112233	1.61324	0.0622696	1.80616	0.157644	0.848988	0.0747805	1.53785	0.126007
CATMA5a62610	transferase family protein	At5g67160	1.14836	0.04483	-0.163596	0.439142	0.401756	0.274995	0.815473	0.0632825	0.495464	0.106323	0.834614	0.038513	1.42953	0.0964378	1.32927	0.0412365	1.08009	0.133917	1.4422	0.187386	0.199025	0.582967	2.24881	0.132015	0.808686	0.101216	1.17846	0.202754
CATMA2a34130	BLH1 (embryo sac development arrest 29); DNA binding / transcription factor	At2g35940	1.14829	0.00905843	0.64378	0.0851132	0.591668	0.0895436	0.995134	0.0347073	0.812316	0.0742774	0.934896	0.0142762	0.817087	0.21326	0.887894	0.0407525	0.566963	0.206886	0.942457	0.168241	0.682005	0.274726	0.913219	0.160458	0.239252	0.293244	0.875872	0.213518
CATMA5a55520	ATEXO70H7 (EXOCYST SUBUNIT EXO70 FAMILY PROTEIN H7); protein binding	At5g59730	1.14484	0.0449448	-0.571824	0.156668	-0.0187128	0.473298	0.760122	0.0555005	0.87814	0.0454321	0.71784	0.0255751	0.57768	0.379442	0.627944	0.0641142	0.621797	0.195325	0.766196	0.181681	0.725085	0.279544	0.692403	0.268248	0.643924	0.0632524	0.639234	0.295536
CATMA4a31320	type I phosphodiesterase/nucleotide pyrophosphatase family protein	At4g29690	1.14424	0.036892	0.0140658	0.56313	-0.200591	0.297138	1.5276	0.00805546	1.42621	0.0286402	1.14348	0.0304465	2.04	0.0769342	2.2554	0.0202805	0.798132	0.0942306	0.624195	0.237606	0.877243	0.192538	3.15236	0.0688097	1.51963	0.0489206	1.65549	0.157148
CATMA5a09990	phosphate translocator-related	At5g11230	1.14335	0.0346706	0.510023	0.117425	0.51758	0.0485383	1.00629	0.0610112	1.01129	0.0409914	1.45646	0.00513316	1.29581	0.0718161	1.46403	0.0218831	1.60562	0.0529271	1.39316	0.0929559	0.692489	0.25483	1.26193	0.137216	1.28371	0.0309308	1.32749	0.105312
CATMA3a07660	alanine--glyoxylate aminotransferase, putative / beta-alanine-pyruvate aminotransferase, putative / AGT, putative	At3g08860	1.14236	0.0204141	0.544593	0.0952315	0.985139	0.164813	0.901041	0.0503013	0.701682	0.0791126	1.21853	0.0100816	1.45974	0.108761	0.658558	0.14428	0.989455	0.0926444	0.81962	0.308459	1.98124	0.213888	1.7357	0.138714	0.774757	0.0630227	2.30245	0.0511296
CATMA5a42180	delta-OAT (ornithine- delta-aminotransferase); ornithine-oxo-acid transaminase	At5g46180	1.14144	0.0227891	0.56096	0.120299	1.00566	0.0192221	0.864826	0.0434928	0.911973	0.0515584	1.06398	0.00895578	0.785695	0.196697	1.02486	0.0415512	1.19548	0.0585767	0.961794	0.158044	0.827992	0.321778	1.21772	0.125333	0.983243	0.0360416	0.8926	0.296729
CATMA4a24680	ATNYE1/NYE1 (NON-YELLOWING 1)	At4g22920	1.13977	0.012709	0.86586	0.0807391	0.758202	0.0615269	0.937842	0.0346883	1.1763	0.0428546	1.02031	0.00937203	0.981255	0.11374	1.10966	0.0224388	0.689915	0.210632	0.72602	0.21416	0.224458	0.630712	0.596126	0.241603	0.692428	0.0541387	1.10985	0.159102
CATMA2b21020	mitochondrial substrate carrier family protein	At2g22500	1.13967	0.0184386	1.79848	0.0275779	0.859973	0.0204648	1.09047	0.0653409	1.67037	0.0388943	1.37549	0.0379595	0.813029	0.323253	0.922351	0.0372664	0.611747	0.165658	1.48294	0.160584	0.863755	0.260984	1.55142	0.285816	1.34784	0.0399562	2.19906	0.167737
CATMA3a25530	AP2 domain-containing transcription factor, putative	At3g25730	1.13785	0.0496167	1.67521	0.0526195	0.837277	0.0293295	1.23162	0.0222658	1.42968	0.0408713	1.09024	0.00813825	0.707061	0.305722	1.32198	0.0362096	1.60005	0.0469759	1.5323	0.106444	0.882505	0.192538	1.33882	0.108041	1.1025	0.0208614	1.10171	0.206849
CATMA2c47371	SCPL10 (serine carboxypeptidase-like 10); serine carboxypeptidase	At2g23000	1.13768	0.0450891	-0.447687	0.212538	0.306622	0.225244	0.441961	0.173475	0.665361	0.135807	0.716376	0.0735013	1.05425	0.141274	0.66006	0.0636979	-0.139718	0.519518	-0.248566	0.444777	-0.157194	0.60037	0.188995	0.500351	0.232297	0.29974	-0.235657	0.545954
CATMA4a07880	inositol 1,3,4-trisphosphate 5/6-kinase family protein	At4g08170	1.13505	0.0136559	-0.0244213	0.544643	-0.529397	0.0507856	1.41944	0.026225	1.32983	0.0304	1.26397	0.0227646	1.25323	0.17701	1.05056	0.0550898	1.0946	0.0906141	0.465183	0.336617	1.02009	0.189426	1.50307	0.134469	1.02258	0.0649129	1.51219	0.0977997
CATMA5a51280	C2 domain-containing protein	At5g55530	1.13389	0.0110675	0.559375	0.159716	0.39522	0.104522	0.910987	0.0518168	1.08827	0.0355018	1.28088	0.00523955	0.829992	0.301316	0.806774	0.074339	0.832937	0.108156	1.0107	0.121953	0.688701	0.241648	0.871089	0.174261	0.746045	0.076599	0.831697	0.299826
CATMA3a44805	SULTR3;1 (SULFATE TRANSPORTER 1); sulfate transmembrane transporter	At3g51895	1.13311	0.0428477	0.450444	0.124401	0.405589	0.215185	1.1915	0.0197017	0.772387	0.125598	1.1145	0.015564	1.04817	0.189552	1.20845	0.0270343	0.655923	0.235462	0.708689	0.296462	0.915303	0.217647	0.656469	0.234473	0.1182	0.426511	0.400367	0.448802
CATMA5a19440	JAZ12/TIFY3B (JASMONATE-ZIM-DOMAIN PROTEIN 12)	At5g20900	1.13289	0.0163868	-0.165547	0.366709	0.18979	0.251332	0.629754	0.0737945	0.401347	0.162496	0.946254	0.0118414	1.02588	0.246711	1.04286	0.0304155	0.767031	0.119735	0.700758	0.179501	0.487833	0.384398	1.03564	0.139138	0.744987	0.0886584	0.952227	0.196953
CATMA2a36270	SOUL-1; binding	At2g37970	1.13116	0.0263786	1.54762	0.0189254	1.12182	0.0309811	0.834793	0.0410327	0.823162	0.0504075	0.920976	0.0126429	0.665911	0.281424	0.690357	0.0512212	0.720905	0.188934	0.847334	0.286405	1.18312	0.214489	1.22092	0.175642	0.675064	0.038	1.22758	0.153706
CATMA5a24785	GSH2/GSHB (GLUTATHIONE SYNTHETASE 2); glutathione synthase	At5g27380	1.13093	0.011343	0.400975	0.240919	0.327731	0.21723	1.03824	0.0690232	1.24273	0.049364	1.28069	0.0138566	0.656575	0.37651	0.974569	0.0470262	0.87648	0.0952733	1.02709	0.106974	0.598875	0.310343	1.08583	0.137341	1.74046	0.0108625	1.55936	0.0744146
CATMA5a57623	AT-HSFB2A (Arabidopsis thaliana heat shock transcription factor B2A); DNA binding / transcription factor	At5g62020	1.12875	0.0349853	0.736609	0.100975	0.83324	0.0469407	0.650548	0.0845073	1.30289	0.034588	0.780607	0.0421086	0.783842	0.466393	1.03197	0.0470544	0.835125	0.204992	0.998527	0.256297	0.79483	0.398	0.722154	0.204228	0.988428	0.0217079	0.243887	0.533215
CATMA5a50340	PBP1 (PINOID-BINDING PROTEIN 1); calcium ion binding	At5g54490	1.12657	0.0190391	1.29205	0.05663	0.640611	0.0195381	0.953642	0.0339489	1.094	0.0359843	0.890179	0.0374714	0.0498453	0.834429	0.590521	0.0715561	0.553685	0.365933	1.36244	0.131656	0.240321	0.610572	0.985171	0.159662	1.09783	0.0246054	1.30484	0.110293
CATMA3a43910	expressed protein	At3g50900	1.12548	0.0254292	1.04938	0.0598791	1.01322	0.00921307	1.06434	0.0544402	1.04185	0.0548509	0.902772	0.021701	0.789736	0.133867	1.14486	0.0272933	0.786609	0.104808	1.77248	0.109407	1.15958	0.203388	1.03901	0.138714	0.848049	0.042318	1.62256	0.226314
CATMA5a20495_new	MAM1 (2-isopropylmalate synthase 3); 2-isopropylmalate synthase	At5g23010	1.12426	0.0402748	-0.421089	0.238043	-0.0249935	0.485096	1.17555	0.0205108	1.04894	0.0481015	1.16557	0.00951285	0.908804	0.242781	1.18941	0.0469213	0.681801	0.125868	0.44474	0.246586	0.496364	0.356527	1.23831	0.119531	0.939335	0.0610888	0.757274	0.252839
CATMA3a49200	unknown protein	At3g56260	1.12152	0.0498129	1.01055	0.0414173	0.433784	0.143213	1.46167	0.0192999	0.914156	0.0436735	1.11252	0.0145458	1.7327	0.0267588	1.41693	0.0199088	0.538355	0.186152	0.799274	0.151082	1.03009	0.177951	1.08736	0.243696	0.0894174	0.450551	1.13113	0.306027
CATMA1a26790	GDSL-motif lipase, putative	At1g28580	1.12062	0.0184386	0.651043	0.0718694	0.758975	0.0158627	1.12688	0.0372954	0.95507	0.0499466	1.1382	0.00915654	0.742701	0.169297	0.683018	0.0610057	0.688244	0.128241	0.883884	0.133483	0.668813	0.253443	1.07932	0.167881	1.40408	0.0113616	1.39339	0.129388
CATMA1c71401	FAD-binding domain-containing protein	At1g26380	1.12037	0.0240467	1.7565	0.0436777	1.06708	0.0756012	1.03063	0.0438384	1.0787	0.133796	1.60241	0.004494	0.684362	0.371555	1.18639	0.0151808	0.989207	0.0640765	2.18344	0.147792	0.240793	0.588194	2.72241	0.0704112	1.28473	0.0138149	3.02521	0.0383755
CATMA3a21610	UDP-glucoronosyl/UDP-glucosyl transferase family protein	At3g21750	1.12006	0.0170062	0.120219	0.453491	0.228329	0.215693	0.647268	0.0694833	0.548078	0.108566	0.78278	0.0215897	0.87888	0.183328	1.00343	0.0402138	0.295964	0.506904	0.557968	0.274617	1.11883	0.177951	0.738565	0.251541	0.444551	0.103056	0.889971	0.242583
CATMA3a27020	expressed protein	At3g27210	1.11902	0.0122083	1.00398	0.140239	0.99552	0.0850781	1.51742	0.0730778	1.87586	0.0505299	2.07285	0.00582508	1.14014	0.237107	1.34146	0.0352673	0.945593	0.146638	0.771724	0.25199	0.983595	0.278404	1.81618	0.20357	1.39772	0.0154894	1.07727	0.284359
CATMA3a21086	4CL2 (4-coumarate:CoA ligase 2); 4-coumarate-CoA ligase	At3g21240	1.11803	0.0257617	0.633891	0.0982598	0.612754	0.036151	1.82718	0.0308428	1.27328	0.0361442	1.56928	0.00522426	1.1538	0.0737226	1.60381	0.0370904	-0.0868124	0.5579	0.18653	0.557542	0.741528	0.270148	2.10321	0.071596	1.10057	0.0330942	1.01877	0.234947
CATMA4a39220	expressed protein	At4g37700	1.11626	0.0184386	0.231889	0.262695	0.457385	0.0654402	1.75229	0.0339489	1.51455	0.0238003	1.63061	0.0111549	1.20049	0.0734073	1.35784	0.0668442	1.93052	0.0383465	2.7798	0.148308	2.05629	0.105601	2.71035	0.0704112	1.35964	0.0385079	2.7167	0.0303491
CATMA4a15750	unknown protein	No match	1.11611	0.0401523	-0.0925834	0.441934	-0.147101	0.33788	0.931693	0.0403598	0.689831	0.0723921	1.33671	0.0259845	1.91794	0.0489257	1.29946	0.030243	1.18209	0.157717	1.52887	0.135551	0.389602	0.518079	3.03339	0.0688097	1.10805	0.0570376	1.29677	0.227866
CATMA1a50080	expressed protein	At1g61065	1.11556	0.025693	-0.178208	0.362332	0.218731	0.177366	1.0669	0.0417197	0.965947	0.0552206	1.09735	0.0126966	0.912461	0.223403	1.11134	0.0458866	0.675261	0.206886	0.759868	0.207407	1.20866	0.12646	0.776588	0.241502	0.938598	0.0417914	1.03347	0.255889
CATMA1a42782	4CL1 (4-COUMARATE:COA LIGASE 1); 4-coumarate-CoA ligase	At1g51680	1.1151	0.011343	0.385603	0.182577	0.576137	0.070463	0.690768	0.0584784	0.666948	0.0769025	0.551862	0.0692445	0.262231	0.608436	0.719104	0.0744526	-0.102695	0.542092	0.445335	0.386409	0.126905	0.647752	0.296711	0.393408	0.466516	0.0864912	0.483149	0.404318
CATMA3a37215	ATNIT1/NIT1/NITI (NITRILASE 1); nitrilase	At3g44310	1.11413	0.0146065	0.0642853	0.503152	0.38036	0.163911	0.725257	0.151053	1.4109	0.0350193	1.20642	0.0119743	0.570176	0.480661	0.680119	0.0399715	0.588986	0.159067	0.411946	0.329428	0.452921	0.382119	0.673362	0.288883	0.578921	0.0641581	0.809543	0.294094
CATMA5c64014	lectin protein kinase, putative	At5g01550	1.11204	0.0484609	1.63987	0.0632334	1.15391	0.0360354	0.955484	0.0428673	1.13115	0.0558818	1.42514	0.00813825	0.578704	0.381205	1.06795	0.0262252	0.895722	0.143106	0.984397	0.205151	-0.163155	0.602962	2.33852	0.154093	1.65748	0.0102076	1.53894	0.074959
CATMA5a04460	chalcone-flavanone isomerase family protein	At5g05270	1.11197	0.026887	-0.496913	0.229917	0.542714	0.176836	0.941267	0.109033	0.61632	0.0959733	0.771987	0.035664	0.997989	0.0962338	1.09035	0.0254335	-1.53621	0.0810713	-0.374424	0.323126	-1.12026	0.288469	0.195565	0.531614	-0.728594	0.0480139	0.113694	0.653435
CATMA1c71242	CYP79F1 (SUPERSHOOT 1)	At1g16410	1.11125	0.0467252	-1.19247	0.175678	-0.248717	0.148437	0.962409	0.0411218	1.19912	0.0629895	0.635702	0.0391589	0.891074	0.170455	1.22199	0.0275454	0.441253	0.214651	0.252779	0.431177	0.148169	0.614195	1.04091	0.141075	0.392385	0.150891	0.591183	0.308589
CATMA5a44770	male sterility MS5 family protein	At5g48850	1.11005	0.0248503	0.416824	0.234627	0.172095	0.246338	0.900908	0.119487	0.584991	0.141273	0.838374	0.0438944	1.95871	0.0479174	1.33406	0.0213909	1.44604	0.038349	1.07281	0.128315	1.31184	0.12071	0.89735	0.176651	0.758124	0.118321	1.35205	0.28998
CATMA3a08315	heat shock cognate 70 kDa protein 3 (HSC70-3) (HSP70-3)	At3g09440	1.10662	0.0412241	0.385211	0.164139	0.529932	0.10873	0.837713	0.0516781	0.32964	0.324251	0.450266	0.10533	0.632202	0.409074	0.531843	0.133147	0.231608	0.496539	0.501818	0.413206	0.149561	0.665229	0.487917	0.391794	-0.440676	0.207966	0.458504	0.381163
CATMA5a46560	squamosa promoter-binding protein, putative	At5g50570	1.10645	0.0297149	0.0208646	0.548114	0.290082	0.124635	0.838686	0.0921389	1.04511	0.0509915	0.938798	0.0281546	1.01272	0.155395	1.10483	0.0474324	1.30015	0.052387	1.36554	0.0838953	1.25531	0.201227	1.52398	0.159662	1.33021	0.0388905	1.67357	0.0694138
OPA004056	leucine-rich repeat protein kinase, putative	At1g51890	1.10223	0.0405648	1.80114	0.0120148	1.12303	0.0104099	1.19659	0.0605012	1.12838	0.108853	1.84375	0.00700497	0.625983	0.511266	0.645277	0.0588051	0.0280621	0.61893	-0.0799867	0.594012	-0.346772	0.456957	1.98052	0.0779927	1.82399	0.00503004	0.413382	0.399381
CATMA1c71438	GDSL-motif lipase, putative	At1g28570	1.10214	0.0261411	0.23039	0.264581	0.632786	0.0507856	1.19824	0.0191681	1.26256	0.0258113	1.23959	0.00535666	1.17408	0.0823979	1.17772	0.0294353	0.930946	0.0797368	1.27242	0.0811124	0.767939	0.307659	1.18746	0.162001	1.2499	0.00910866	1.38066	0.109162
CATMA5a18640	binding	At5g20190	1.10166	0.0265549	0.260788	0.224251	0.533391	0.0316888	1.2908	0.0277503	1.2824	0.0315634	0.942904	0.0261631	0.900177	0.142897	1.17226	0.0230577	0.803069	0.103087	1.00175	0.115775	0.915219	0.192197	1.1329	0.184491	1.13484	0.0148572	1.13371	0.150876
CATMA2c47012	GAD4 (GLUTAMATE DECARBOXYLASE 4); calmodulin binding	At2g02010	1.10063	0.0276033	0.957876	0.106149	0.771853	0.0289868	0.551123	0.117064	1.1513	0.0430257	0.724864	0.0234842	0.567073	0.333729	0.806259	0.054287	0.668895	0.175969	1.33961	0.154306	0.736047	0.263792	0.586021	0.424302	0.52945	0.137909	1.96339	0.1989
CATMA_GFT_00745	cytochrome P450, putative	At2g12190 // At1g64940 // At1g64950 // At1g64930 // At1g64900	1.10036	0.0258979	1.0736	0.108875	0.760987	0.0265354	1.25906	0.0166079	1.04851	0.0508949	0.96029	0.0139052	0.845984	0.154842	1.20693	0.0443189	0.461669	0.223203	0.591135	0.198545	0.430018	0.418958	0.816911	0.22837	0.729712	0.0314125	0.739077	0.260437
CATMA1c71892	AGD2 (ARF-GAP DOMAIN 2); aldo-keto reductase	At1g60680	1.09864	0.0135513	0.332092	0.202773	0.302518	0.119028	0.60891	0.0732503	0.69853	0.0719687	0.825566	0.0169733	0.559784	0.314307	0.786117	0.0713349	0.399421	0.272838	0.643925	0.199863	0.413346	0.384395	0.3013	0.42626	0.474814	0.0851397	0.599543	0.315033
CATMA5a49310	expressed protein	At5g53420	1.0946	0.01024	-0.36501	0.183298	0.180138	0.320521	0.858145	0.0493294	0.866148	0.0497553	1.22763	0.00580819	1.12947	0.105787	0.957297	0.0432531	0.662128	0.278387	1.58662	0.105869	1.06278	0.190627	1.06843	0.135444	0.940393	0.0446626	1.40153	0.123426
CATMA3c57329	unknown protein	At3g22850	1.09403	0.00856904	0.581091	0.0958775	0.445315	0.164255	1.23644	0.0657384	1.34424	0.0393024	1.45258	0.00942825	0.985969	0.161396	1.28	0.0315716	0.422365	0.234504	0.803264	0.186178	0.435107	0.383363	1.16403	0.153593	0.939022	0.0538767	1.17541	0.25221
CATMA5a35090	expressed protein	At5g39520	1.09165	0.0466918	1.35712	0.0131692	2.02776	0.02896	1.12162	0.0281008	1.42677	0.0281086	1.12702	0.00813825	1.30819	0.227065	1.33697	0.0176317	1.59864	0.0930855	1.57526	0.273606	1.11248	0.193382	2.2328	0.0704112	1.10586	0.0357265	2.26486	0.101768
CATMA5d03243	KIN1	At5g15960	1.09119	0.0324425	1.70164	0.0759333	1.62063	0.0625222	2.04005	0.0456553	1.17323	0.0554885	1.50997	0.0113238	2.16582	0.0688928	1.50515	0.0496598	0.765314	0.295277	0.486356	0.437826	0.0711508	0.685345	2.71428	0.138016	1.1228	0.0508987	0.962318	0.31512
CATMA4a13560	unknown protein	No match	1.09098	0.0137677	0.566527	0.196063	0.594942	0.0297642	0.758209	0.106282	1.34828	0.0333644	1.30026	0.0241242	1.29003	0.350688	0.761449	0.0412389	1.777	0.0807909	1.85799	0.178921	1.17094	0.137549	2.36735	0.0818256	1.2838	0.0335336	1.58366	0.151398
CATMA5a57350	cupin family protein	At5g61750	1.09053	0.027538	1.16237	0.0282762	0.860828	0.0605075	0.665793	0.0766518	0.584696	0.0873411	1.06391	0.0213042	1.32193	0.0737226	1.09465	0.06329	0.5405	0.250841	0.377274	0.515406	-0.0437666	0.69478	2.42037	0.0691098	0.506896	0.136609	1.35853	0.201299
CATMA2a02940	GDSL-motif lipase/hydrolase family protein	At2g04020	1.08969	0.0117105	-0.56345	0.0982332	-0.144339	0.354401	1.13226	0.0477969	0.551505	0.138992	1.00939	0.0420059	1.56507	0.123875	1.18834	0.0232438	0.45205	0.373806	0.760238	0.159823	0.314027	0.463612	2.18662	0.105628	1.13357	0.0483712	1.03987	0.435982
CATMA1a06820	cupin family protein	At1g07750	1.08934	0.0129912	0.181857	0.309279	0.273332	0.143912	0.901145	0.0516287	0.85372	0.0716416	1.07993	0.0101411	0.92674	0.174726	1.05472	0.0435018	0.491184	0.287838	1.07907	0.216617	0.686276	0.268481	1.07644	0.142296	1.06241	0.0347313	1.28023	0.11803
CATMA1a20470	2-oxoisovalerate dehydrogenase, putative / 3-methyl-2-oxobutanoate dehydrogenase, putative / branched-chain alpha-keto acid dehydrogenase E1 alpha subunit, putative	At1g21400	1.08929	0.00878073	1.03419	0.0481014	1.09289	0.0506819	0.645782	0.108417	0.998433	0.0851021	1.11942	0.0254631	0.531151	0.561108	0.770823	0.044157	0.39993	0.384336	0.981379	0.178935	0.685586	0.30391	0.889697	0.162921	1.01019	0.0120648	1.47425	0.232526
CATMA2a04740	protein kinase, putative	At2g05940	1.08801	0.0155472	0.460907	0.168664	0.516325	0.0770822	0.948069	0.0440674	1.18662	0.0526778	1.24369	0.0122244	0.761655	0.169796	0.795266	0.0543736	0.662355	0.206953	0.859194	0.186727	0.600171	0.339043	1.13953	0.257925	1.05866	0.0438983	1.02057	0.222593
CATMA2a27740	short-chain dehydrogenase/reductase (SDR) family protein	At2g29340	1.08792	0.00819371	0.457188	0.17377	0.666544	0.0549143	0.816599	0.0506534	0.81185	0.0645309	1.23113	0.0079397	0.646903	0.311907	0.764847	0.0391797	0.52319	0.258807	0.758569	0.34997	0.666055	0.321014	0.662856	0.216924	0.791909	0.0226507	1.36055	0.118498
CATMA1a67740	ATGGH3 (GAMMA-GLUTAMYL HYDROLASE 3); gamma-glutamyl hydrolase	At1g78670	1.08707	0.0365049	0.633928	0.0631635	0.921292	0.0223942	1.15154	0.0207149	0.964434	0.0525872	1.13271	0.00872058	0.744339	0.236301	0.937921	0.0288212	0.614904	0.141904	1.17448	0.109407	1.17782	0.132009	0.950666	0.171256	0.987398	0.0131857	0.784347	0.260024
CATMA1a62310	PEPR1 (PEP1 RECEPTOR 1); ATP binding / kinase/ protein binding / protein serine/threonine kinase	At1g73080	1.0844	0.0071844	0.229749	0.360981	0.0967546	0.358737	1.38857	0.0309948	1.62419	0.0320796	1.27176	0.0211077	1.1374	0.189965	1.22525	0.0609635	0.990411	0.0767428	1.21614	0.0811733	0.890469	0.287248	1.56537	0.277083	1.41121	0.0301295	1.39225	0.174262
CATMA3c57134	heat shock cognate 70 kDa protein 3 (HSC70-3) (HSP70-3)	At3g09440	1.08434	0.0171981	0.916808	0.0610289	0.581967	0.0990397	0.915349	0.0434655	0.541008	0.193879	0.827369	0.0442026	0.770812	0.247484	0.707352	0.0559862	0.0342025	0.619765	0.0407727	0.625785	0.260577	0.650805	0.751939	0.284949	-0.136583	0.443899	0.36845	0.433154
CATMA4a27664	ABI1 (ABA INSENSITIVE 1); calcium ion binding / protein serine/threonine phosphatase	At4g26080	1.08224	0.0200061	0.60103	0.0836973	0.64741	0.102243	0.520131	0.142717	0.980559	0.0535092	0.523038	0.0513161	0.891182	0.365831	1.31585	0.0314923	0.975954	0.110942	1.1347	0.215011	1.05115	0.160289	0.692683	0.253825	0.776216	0.0499857	1.09079	0.167943
CATMA4a05135	APR1 (PAPS REDUCTASE HOMOLOG 19)	At4g04610	1.08084	0.0206059	-0.00126674	0.573419	0.0740967	0.436027	0.467854	0.123886	0.689218	0.0864144	0.256909	0.152916	0.701422	0.229178	0.881768	0.0265555	0.436095	0.223551	0.183532	0.486119	0.269777	0.491648	0.434009	0.304672	0.162259	0.428059	0.671493	0.278301
CATMA1c71515	unknown protein	At1g32690	1.08058	0.0210875	0.504827	0.0875762	0.52134	0.141778	0.810772	0.0748693	1.15753	0.0322645	0.989692	0.0421086	0.973811	0.169374	1.08102	0.0542084	0.580196	0.244087	1.09361	0.247524	0.579885	0.321998	1.24989	0.131699	1.28193	0.0410219	1.65637	0.109462
CATMA2a28970	thioesterase family protein	At2g30720	1.0799	0.0296167	0.0354274	0.533756	0.399757	0.0737303	1.09371	0.0292198	0.650024	0.126535	1.12773	0.0100297	0.777303	0.173549	0.986386	0.025857	0.707494	0.22809	0.806263	0.274617	0.471239	0.486528	2.11804	0.071596	1.09143	0.0468485	1.63901	0.0664462
CATMA5a50160	expressed protein	At5g54300	1.07957	0.028265	1.08142	0.0630985	0.674924	0.127737	0.779853	0.0501399	0.873243	0.059234	1.05328	0.0149138	0.79877	0.251461	0.762113	0.152556	0.646365	0.384958	1.18439	0.162698	0.78445	0.273827	1.77323	0.142121	0.259521	0.235193	1.21788	0.143995
CATMA1c71469	JAZ8/TIFY5A (JASMONATE-ZIM-DOMAIN PROTEIN 8)	At1g30135	1.07836	0.0108741	0.0885088	0.449343	-0.0830548	0.378815	1.38758	0.0239734	1.1633	0.0609262	1.60678	0.00747129	1.49009	0.115137	1.53849	0.0288923	1.43745	0.0877255	2.42213	0.101574	0.516182	0.454696	3.28976	0.145553	1.48544	0.0366751	2.34694	0.0361504
CATMA2c47671	CYT1 (CYTOKINESIS DEFECTIVE 1); nucleotidyltransferase	At2g39770	1.07828	0.0466931	0.118656	0.4067	-0.113826	0.358222	0.79012	0.137152	0.858325	0.0621852	0.794106	0.0204787	0.691408	0.423466	0.915798	0.0311346	0.675133	0.16842	0.906471	0.148308	0.850007	0.201679	1.09445	0.142837	1.32897	0.0358081	0.996329	0.188641
CATMA2a35570	RabGAP/TBC domain-containing protein	At2g37290	1.07817	0.0445854	0.442331	0.117891	0.544516	0.115366	0.760841	0.0680445	0.729898	0.063183	1.63485	0.0120909	1.00156	0.144224	1.05163	0.0284501	0.382942	0.333453	-0.0857881	0.561933	-0.122973	0.645928	1.3407	0.112738	0.63612	0.0915528	1.00435	0.296973
CATMA1a18400	expressed protein	At1g19380	1.07711	0.0473436	1.28888	0.0659982	1.51372	0.00808537	1.29584	0.0533885	1.60217	0.0361442	1.24426	0.017037	0.248622	0.683269	0.390868	0.155948	0.847906	0.123761	0.956296	0.254178	1.4952	0.148239	1.96439	0.154328	1.20815	0.0166824	1.80217	0.0525897
CATMA4a11410	ACS6 (1-AMINOCYCLOPROPANE-1-CARBOXYLIC ACID (ACC) SYNTHASE 6)	At4g11280	1.07601	0.0208418	1.35166	0.0680433	0.627817	0.0320609	0.945839	0.0466204	1.38541	0.0575163	1.38595	0.0121675	0.440289	0.52138	0.675288	0.0500808	1.36456	0.116421	1.77785	0.13541	1.20165	0.189426	0.930341	0.272742	0.649292	0.101216	1.48894	0.128184
CATMA4a22690	AAT1 (CATIONIC AMINO ACID TRANSPORTER 1); cationic amino acid transmembrane transporter	At4g21120	1.07504	0.0276033	1.649	0.00815621	0.887255	0.0232716	0.786822	0.0625802	0.814245	0.104116	0.734892	0.0244692	0.518589	0.391641	0.911463	0.0283705	2.26104	0.040542	1.5878	0.153761	0.778385	0.267768	2.37387	0.0922972	1.83033	0.00451226	2.45381	0.028369
CATMA1a42785	4CL1 (4-COUMARATE:COA LIGASE 1); 4-coumarate-CoA ligase	At1g51680	1.0735	0.0170719	0.27995	0.260283	0.601773	0.0731555	0.568836	0.0978246	0.544953	0.11098	0.626235	0.0708873	0.363521	0.515144	0.829305	0.042649	0.179111	0.493409	0.615703	0.274221	0.295368	0.500489	0.471579	0.319697	0.593164	0.0539877	0.657767	0.34259
CATMA3a49150	amino acid transporter family protein	At3g56200	1.07168	0.0166502	0.0362951	0.530059	0.291279	0.258974	1.00145	0.0277503	0.866056	0.0641321	0.837089	0.0237821	1.1674	0.100005	1.10005	0.0373592	0.592392	0.27991	1.19984	0.137215	0.433206	0.382119	1.01121	0.142296	0.579316	0.0938186	1.58781	0.115648
CATMA1c71316	zinc-binding family protein	At1g21000	1.07151	0.00923163	0.791805	0.046225	0.722673	0.0297067	0.600423	0.108503	0.699814	0.120776	0.751639	0.0554116	0.351821	0.586302	0.460492	0.185483	0.496563	0.236285	0.959669	0.170741	0.683116	0.258177	0.422418	0.308635	0.373753	0.162849	0.441226	0.380543
CATMA5c64395	ATCSLA02 (Cellulose synthase-like A2); transferase, transferring glycosyl groups	At5g22740	1.07136	0.0360714	-0.152065	0.369576	0.104604	0.383666	1.53798	0.0114682	1.13901	0.033316	0.778264	0.0255751	0.888146	0.296948	1.1033	0.0408863	0.598316	0.236997	1.27139	0.111351	0.454727	0.424384	0.980949	0.15552	0.661764	0.0823449	0.334632	0.511066
CATMA1a47670	expressed protein	At1g56580	1.07127	0.0133534	0.071495	0.503941	0.26846	0.224024	1.14247	0.0228819	1.06787	0.041041	1.14363	0.0122677	1.23627	0.0758792	1.10517	0.0198213	0.683248	0.189519	0.807281	0.174646	1.03901	0.217561	0.77959	0.195211	0.426681	0.0928618	0.580929	0.313311
CATMA2a42950	expressed protein	At2g44500	1.0694	0.0387519	0.486306	0.141966	0.512166	0.109748	0.638686	0.0881771	0.993152	0.0598158	1.24674	0.0088071	0.880924	0.205139	0.747584	0.051102	1.25949	0.0603894	1.29423	0.100005	1.42997	0.121593	1.12159	0.143753	1.29359	0.033027	0.897176	0.207352
CATMA4a32030	TET9 (TETRASPANIN9)	At4g30430	1.06925	0.0373448	-0.141001	0.398245	-0.00134656	0.494977	0.893011	0.0509943	0.841171	0.0568242	1.19829	0.0142095	1.37012	0.17404	1.05562	0.0245099	0.172054	0.448278	0.957772	0.163608	0.783128	0.354302	1.66016	0.236327	1.08647	0.0273621	0.631637	0.457759
CATMA4a29940	hydroxyproline-rich glycoprotein family protein	At4g28300	1.06922	0.0122546	0.5516	0.0941748	0.358867	0.127493	1.08812	0.0240823	1.11032	0.0419412	1.12344	0.00950619	0.67183	0.300015	0.886182	0.0385471	0.647006	0.178513	0.833216	0.192761	0.522935	0.345886	0.941074	0.163352	0.793644	0.0528613	1.04891	0.193936
CATMA2a44770	WRKY46 (WRKY DNA-binding protein 46); transcription factor	At2g46400	1.06839	0.0208418	2.1044	0.00758416	1.09723	0.0361946	0.763409	0.050098	1.41044	0.0661482	1.19705	0.0146763	0.426278	0.492468	0.278375	0.183736	1.36344	0.0640765	1.29442	0.154866	1.09995	0.145804	0.88488	0.391357	1.839	0.00494991	1.79692	0.227781
CATMA2a43760	expressed protein	At2g45380	1.06723	0.0425094	-0.00930946	0.566832	0.454642	0.103358	1.38519	0.037397	1.08322	0.0865423	2.01974	0.00401078	1.03315	0.373095	1.69013	0.0184738	1.07805	0.197335	1.53891	0.139006	0.5363	0.347792	2.53124	0.13747	1.55775	0.0458997	2.43291	0.0293228
CATMA5a21840	integral membrane family protein	At5g24290	1.06651	0.0184575	-0.151741	0.458615	-0.0804746	0.363105	0.863428	0.107366	0.989119	0.0504075	1.15606	0.0128029	1.23097	0.230286	1.13679	0.0550898	0.872547	0.131239	1.80656	0.157287	0.704496	0.285316	2.673	0.0704112	1.02433	0.115442	2.27333	0.0378799
CATMA4a23640	expressed protein	At4g21930	1.06205	0.0499129	1.32194	0.0675937	1.00433	0.0531366	1.13411	0.0234872	0.824377	0.0757015	1.28833	0.0452809	1.3885	0.0638098	1.39345	0.0367251	0.869053	0.247791	1.41246	0.190822	1.35748	0.121375	2.05773	0.131699	0.848214	0.0606886	1.52949	0.103225
CATMA2a41190	expressed protein	At2g42760	1.06066	0.0276353	0.320749	0.209848	0.345167	0.179488	0.892942	0.06646	1.25336	0.0390317	1.09558	0.00872058	0.805917	0.382669	1.07637	0.0405456	1.0373	0.18161	1.62157	0.141933	1.79905	0.0680448	2.26438	0.118618	0.851985	0.0666023	2.11136	0.0960599
CATMA4a38890	CYP81H1 (cytochrome P450, family 81, subfamily H, polypeptide 1); oxygen binding	At4g37310	1.06017	0.024557	0.523106	0.138243	0.916215	0.0310032	0.968191	0.0370039	0.910592	0.0677496	1.29568	0.00563802	0.922205	0.141235	1.16282	0.0196072	0.39979	0.305481	0.925377	0.199811	0.507966	0.338312	0.811724	0.266357	0.703179	0.033573	1.06794	0.186852
CATMA3a22550	GCN5-related N-acetyltransferase (GNAT) family protein	At3g22560	1.05976	0.0287179	0.463767	0.208788	0.770397	0.0745271	0.947596	0.0318885	0.828237	0.079623	0.83339	0.0160136	0.945901	0.0964378	0.989895	0.0263385	0.773958	0.119735	0.988543	0.158044	1.11514	0.222449	0.914085	0.166286	0.644573	0.0419988	1.10804	0.18058
CATMA1a47270	HAP5B (Heme activator protein (yeast) homolog 5B); DNA binding / transcription factor	At1g56170	1.05967	0.0264285	0.664798	0.0973704	0.525407	0.13396	0.763343	0.0612732	0.317282	0.257417	0.490481	0.0831988	0.847139	0.219559	0.660179	0.0656517	0.329808	0.409786	0.613613	0.226461	0.877081	0.225672	0.360271	0.357523	-0.221009	0.307906	0.233406	0.534581
CATMA2a27470	scarecrow transcription factor family protein	At2g29060	1.05824	0.0352378	0.19492	0.321061	0.259645	0.230758	1.41287	0.00963066	1.1349	0.0495587	1.61854	0.00524895	1.1999	0.190471	1.14096	0.0272382	0.695488	0.186458	0.812867	0.196445	0.765008	0.258177	1.36388	0.106752	0.733992	0.0883079	0.823678	0.238753
CATMA3a01215	RGP1 (REVERSIBLY GLYCOSYLATED POLYPEPTIDE 1)	At3g02230	1.05793	0.0225228	0.801138	0.0520141	0.833572	0.0226249	0.968377	0.0384237	0.919003	0.0557058	0.929705	0.019412	0.73403	0.15563	0.802343	0.0291789	0.806082	0.150561	1.14687	0.130287	0.915239	0.22344	0.772639	0.255519	0.592089	0.0689092	1.07171	0.243688
CATMA5a19650	L-ascorbate oxidase/ copper ion binding	At5g21105	1.05732	0.0153747	0.0182008	0.555958	0.528215	0.0368884	0.300616	0.218027	0.69326	0.0757015	0.29227	0.139603	0.334538	0.473866	0.631563	0.0784023	1.64999	0.0242166	1.48088	0.102659	1.22346	0.114922	0.900612	0.200029	0.858989	0.0230121	0.89744	0.209296
CATMA1a14400	lactoylglutathione lyase family protein / glyoxalase I family protein	At1g15380	1.05543	0.0419876	1.78805	0.0160949	1.59034	0.0197703	0.490279	0.219869	0.922528	0.0666738	1.02742	0.0255751	0.475814	0.680186	1.01517	0.144275	2.32385	0.0391315	2.54561	0.113301	2.01635	0.0529505	1.54894	0.212125	1.54445	0.00426813	2.49965	0.038966
CATMA1a58930	structural constituent of ribosome	At1g69610	1.05535	0.0267439	0.703333	0.0909835	0.513716	0.14178	1.10644	0.0743927	0.801363	0.07375	0.796514	0.0231926	1.26983	0.154156	1.01933	0.0395101	1.50088	0.0890455	1.20357	0.122677	1.05441	0.215588	1.46539	0.275572	0.650511	0.0831176	1.18842	0.160124
CATMA1a62010	HAB1 (HOMOLOGY TO ABI1); protein serine/threonine phosphatase	At1g72770	1.05457	0.0456374	1.51354	0.0147857	1.42332	0.0404892	0.880952	0.0453558	0.176074	0.389559	0.633995	0.0580714	0.810584	0.228709	-0.00880627	0.518641	1.10596	0.169452	1.42275	0.131813	1.22378	0.129776	0.423201	0.329284	0.191574	0.297274	0.631683	0.418225
CATMA1a37770	ChaC-like family protein	At1g44790	1.05449	0.0258784	-0.194022	0.334311	0.172562	0.254246	1.31833	0.0247413	1.36343	0.0233209	1.25062	0.00633148	1.30052	0.092898	1.42213	0.0214093	1.22074	0.0733559	0.844804	0.133483	1.128	0.164601	1.54645	0.0917811	1.27213	0.0400863	0.974354	0.219073
CATMA1a59180	proton-dependent oligopeptide transport (POT) family protein	At1g69870	1.053	0.0204141	0.292268	0.405261	0.398609	0.171444	1.31539	0.0391565	1.36237	0.0506749	1.47751	0.0108522	1.35727	0.216781	1.4228	0.0239015	1.48773	0.0751461	1.42751	0.106974	1.29406	0.170461	1.73946	0.116424	1.05161	0.0385383	1.73118	0.179359
CATMA_GFT_00032	2-oxoglutarate-dependent dioxygenase, putative	At1g06650 // At1g06640 // At1g04380 // At1g06620 // At2g30840 // At5g43440 // At5g43450 // At5g59530	1.05151	0.0366346	0.528013	0.0999162	0.411515	0.135198	1.05387	0.0314036	1.15312	0.0278338	1.26969	0.0122677	0.719536	0.192844	1.25986	0.0277049	0.858039	0.103941	0.567426	0.235337	0.711087	0.270148	1.11758	0.140469	1.28187	0.0153524	0.835975	0.226097
CATMA3a45730	zinc finger (AN1-like) family protein	At3g52800	1.05029	0.0276033	1.0779	0.0720409	0.740308	0.046999	0.951223	0.0375067	1.24095	0.0373472	1.14051	0.0152614	0.694161	0.441991	0.875445	0.0496086	0.912608	0.139194	1.05975	0.106974	1.25648	0.177951	1.3117	0.220904	1.09676	0.0286954	1.49587	0.20975
CATMA4a25850	expressed protein	At4g24130	1.0484	0.0464051	1.51703	0.0159777	1.25835	0.0492707	1.00701	0.0355977	0.600205	0.0832617	1.10467	0.012085	1.35354	0.0700885	0.87067	0.0576357	2.16253	0.0280602	1.16156	0.206814	2.33402	0.0677626	1.66331	0.123475	0.669084	0.0540411	1.4372	0.118155
CATMA1a24190	choline transporter-related	At1g25500	1.04715	0.0204284	0.614392	0.0993048	0.384135	0.0780483	0.944309	0.0809303	1.48833	0.0210452	1.19255	0.021701	1.37886	0.0486106	1.11736	0.0585766	1.10959	0.0588626	1.24586	0.198348	0.723081	0.275739	2.54166	0.136701	1.46084	0.0116486	1.53245	0.0758532
CATMA4c42498	XTR6 (XYLOGLUCAN ENDOTRANSGLYCOSYLASE 6); hydrolase, acting on glycosyl bonds	At4g25810	1.04487	0.0128991	1.03041	0.0282762	1.41488	0.0201493	1.37543	0.0108071	1.20089	0.0575601	1.97335	0.00863729	1.37257	0.243939	1.19147	0.0650805	1.86001	0.0767428	1.81334	0.153814	1.23126	0.162642	2.09609	0.311137	1.58012	0.0361256	2.25832	0.033617
CATMA1a47021	AtSerat2;1 (SERINE ACETYLTRANSFERASE 1)	At1g55920	1.0409	0.0161211	0.738821	0.079824	0.400908	0.102243	0.632962	0.0692866	0.930271	0.0565509	0.586485	0.0374714	0.453278	0.407123	0.656855	0.127478	0.556977	0.195031	1.06715	0.119783	0.671663	0.393143	0.67124	0.225606	0.632927	0.0650418	0.545578	0.342498
CATMA2a36695	AGT3 (ALANINE:GLYOXYLATE AMINOTRANSFERASE 3); alanine-glyoxylate transaminase	At2g38400	1.0402	0.0335515	0.551957	0.124528	1.02673	0.0147049	0.751851	0.0605012	1.3498	0.0293389	1.49822	0.00700497	1.11472	0.313847	0.780521	0.115695	1.88326	0.0466908	1.67501	0.0779502	0.903559	0.263792	1.42459	0.102326	1.65754	0.0235966	1.14234	0.263406
CATMA1a16770	leucine-rich repeat transmembrane protein kinase, putative	At1g17750	1.04008	0.0432492	0.115533	0.452883	-0.11195	0.374424	0.304193	0.222208	0.676396	0.0700778	0.950817	0.0219065	1.36143	0.0994453	1.70403	0.0557333	0.130357	0.50657	0.44454	0.316872	-0.182701	0.607012	2.3536	0.111385	0.930555	0.12488	1.34648	0.203753
CATMA2a38220	expressed protein	At2g40000	1.0399	0.0397038	1.10518	0.0414173	0.806437	0.0173245	0.702128	0.0967033	1.15769	0.0338781	1.00595	0.0237821	0.347823	0.710582	0.262334	0.179493	1.57382	0.0632316	1.45805	0.163079	0.797697	0.287302	0.907197	0.231614	0.981193	0.0432041	1.30324	0.117054
CATMA1a28810	expressed protein	At1g30755	1.03073	0.035592	1.18554	0.0751981	0.134115	0.34716	0.696652	0.0749272	0.990079	0.0535402	1.17135	0.0100307	0.528575	0.339945	0.555083	0.0792431	0.21033	0.415734	0.749311	0.186816	1.02854	0.177951	0.807437	0.398501	1.20798	0.00854326	1.78597	0.0615921
CATMA4d01770	UGT73B2; UDP-glucosyltransferase/ UDP-glycosyltransferase/ flavonol 3-O-glucosyltransferase	At4g34135	1.02966	0.0246153	2.06069	0.0380132	1.08257	0.0362753	1.22182	0.0268947	1.20063	0.0611474	1.00013	0.0139052	1.3922	0.173292	1.7891	0.0274051	0.662837	0.345695	1.49532	0.152494	0.335821	0.47082	2.7464	0.0704112	1.35946	0.0470216	2.15604	0.0377549
CATMA1a09580	ribose-phosphate pyrophosphokinase 3 / phosphoribosyl diphosphate synthetase 3 (PRS3)	At1g10700	1.02903	0.0386831	0.195221	0.320927	-0.339104	0.137758	1.0354	0.0428081	1.16883	0.0479167	1.38144	0.00744483	0.993216	0.221502	1.09783	0.042649	0.566093	0.211392	1.11371	0.101574	0.417086	0.407368	1.26675	0.115697	1.45345	0.0202187	1.91178	0.144891
CATMA5a12040	hydrolase, alpha/beta fold family protein	At5g13800	1.02821	0.0217148	0.148983	0.380446	0.236841	0.179569	1.075	0.0649087	1.15697	0.0395984	1.14885	0.0155952	1.22332	0.261908	1.28021	0.0475723	0.84326	0.10448	1.12432	0.134063	0.832517	0.253709	1.30412	0.119102	1.23885	0.0483198	1.0416	0.171448
CATMA5c64040	isocitrate dehydrogenase, putative / NAD+ isocitrate dehydrogenase, putative	At5g03290	1.02541	0.0141545	0.878139	0.0626008	0.543391	0.0514458	0.907058	0.0369392	0.805713	0.0771333	1.38341	0.00698835	0.409198	0.431339	0.505328	0.0903538	0.313736	0.299951	0.696754	0.158269	0.465538	0.357246	0.757159	0.194488	1.29702	0.0135624	0.708793	0.338384
CATMA5a05530	NHL3 (NDR1/HIN1-like 3)	At5g06320	1.02522	0.0272593	1.49034	0.0288951	0.920473	0.0206805	1.05152	0.0343364	1.70207	0.0126254	1.53907	0.00986458	0.863707	0.208158	0.798017	0.0474296	1.25241	0.0622315	1.02935	0.124144	0.937708	0.183376	1.46492	0.282129	1.49818	0.0251955	1.2424	0.217068
CATMA2c47053	MATE efflux family protein	At2g04100	1.0252	0.00998275	0.562759	0.12885	1.03226	0.0438465	0.716621	0.0551002	0.509662	0.0926803	0.753834	0.053715	1.26717	0.136395	0.976077	0.0922124	1.82455	0.0325192	1.52245	0.112233	1.63758	0.0795289	2.11014	0.0729291	0.788322	0.0560489	2.31659	0.0379464
CATMA4a19750	expressed protein	At4g18630	1.0244	0.0150547	1.43272	0.0124016	1.18795	0.0309079	1.1332	0.13123	1.1338	0.0417722	1.49183	0.00409151	1.07134	0.102963	0.940999	0.0336691	2.41547	0.0151075	2.48249	0.102659	1.96701	0.0857476	2.12938	0.0794159	0.438045	0.125751	1.97832	0.0844515
CATMA4a16270	PPDK (PYRUVATE ORTHOPHOSPHATE DIKINASE); kinase/ pyruvate, phosphate dikinase	At4g15530	1.0233	0.0225492	0.722854	0.0992671	1.00908	0.0496985	0.658456	0.105158	0.787777	0.0515584	0.863156	0.0437561	0.911856	0.105063	0.859975	0.0309135	0.60292	0.29679	1.19017	0.138805	1.41946	0.2198	1.10577	0.192415	0.654561	0.051846	1.15565	0.194336
CATMA3a21540	nitrate transporter (NTP3)	At3g21670	1.02224	0.0425709	0.040692	0.54238	0.267732	0.200581	0.82666	0.0457438	0.803347	0.0633185	0.840634	0.0157738	1.07498	0.101733	0.961791	0.0302421	0.420221	0.313284	0.424991	0.381045	0.735652	0.301485	0.675066	0.273395	0.0475601	0.527231	0.323732	0.463853
CATMA3a46760	lectin protein kinase, putative	At3g53810	1.02214	0.0487207	1.08085	0.0796956	0.508642	0.0859688	0.888771	0.0496858	0.97367	0.0669114	1.0603	0.00991838	0.704157	0.246925	0.567076	0.0745119	1.25	0.0398643	0.501217	0.274778	-0.193434	0.646365	1.37182	0.21404	0.844342	0.05199	1.99349	0.0552919
CATMA_GFT_03244	dimethylmenaquinone methyltransferase family protein	At5g16450 // At3g02770	1.02197	0.0284587	0.673649	0.164491	0.966206	0.02961	1.03196	0.0287419	0.992382	0.0467213	1.3586	0.00482289	1.30523	0.120977	1.0333	0.0708086	1.37875	0.045584	1.47483	0.0731201	0.928787	0.24474	1.37042	0.15552	1.19979	0.0483712	1.14342	0.173778
CATMA4a09530	beta-fructofuranosidase, putative / invertase, putative / saccharase, putative / beta-fructosidase, putative	At4g09510	1.02172	0.0440792	-0.796859	0.0526195	-0.338216	0.184126	0.934678	0.0380858	0.826918	0.0684978	1.1399	0.00693441	0.797604	0.248232	0.808025	0.0415512	0.736873	0.195031	0.391674	0.355585	0.456426	0.486988	0.531884	0.262662	0.787696	0.0461802	0.732521	0.268083
CATMA3a44010	epoxide hydrolase, putative	At3g51000	1.02114	0.0348265	0.772705	0.0680813	0.91138	0.0285796	0.800515	0.0596553	0.97573	0.0617421	1.12382	0.0131958	0.908265	0.212292	1.07821	0.0444723	0.431702	0.26893	0.802992	0.181681	0.57641	0.300138	0.800154	0.184215	1.1528	0.015706	0.937102	0.222792
CATMA1a50300	expressed protein	At1g61255	1.02066	0.0118235	2.13744	0.00381686	1.63115	0.0109653	1.3694	0.0407571	0.999512	0.0361442	1.2428	0.00585131	1.08515	0.214489	1.08022	0.0203005	1.73924	0.0337542	2.13126	0.0266928	1.7497	0.158923	2.1025	0.0938324	1.14203	0.0338951	2.28033	0.033617
CATMA2a20300	expressed protein	At2g21640	1.01995	0.0200627	0.417071	0.138288	0.247789	0.233403	1.06911	0.0354758	0.875068	0.0504075	1.27746	0.00498206	1.11148	0.133959	0.951165	0.0881988	1.72143	0.103056	1.16878	0.158983	0.81221	0.259267	1.33768	0.122719	0.982066	0.0458495	1.10703	0.155934
CATMA4a09810	short-chain dehydrogenase/reductase (SDR) family protein	At4g09750	1.01799	0.0106054	-0.186061	0.305888	0.220247	0.371405	0.786284	0.0874773	1.03626	0.0408533	0.885649	0.0261058	1.05289	0.133867	0.538054	0.0699181	0.799146	0.209971	0.669054	0.381466	0.834509	0.252752	0.536978	0.322115	0.405316	0.113085	0.744587	0.32127
CATMA5c65000	basic helix-loop-helix (bHLH) family protein	At5g57150	1.01794	0.01133	0.0117013	0.560188	0.354872	0.0982499	1.38004	0.0397094	1.56751	0.0156803	1.53298	0.00923788	0.68352	0.280641	1.09001	0.0776403	0.906884	0.124185	1.84531	0.0628226	1.94871	0.0735217	1.31558	0.127662	1.05977	0.0587314	1.93057	0.147445
CATMA4a20430	CYP707A1 (cytochrome P450, family 707, subfamily A, polypeptide 1); oxygen binding	At4g19230	1.01759	0.0204431	0.703338	0.105251	1.00676	0.0256414	1.14011	0.0542754	0.878589	0.0585681	1.04602	0.0092884	0.999939	0.394744	1.29427	0.0653539	1.01736	0.18161	1.82748	0.137232	0.727062	0.345609	2.87084	0.173811	1.07521	0.0494025	1.76848	0.0714579
CATMA1a07895	(AT)SRC2/SRC2 (SOYBEAN GENE REGULATED BY COLD-2); protein binding	At1g09070	1.01748	0.0173998	1.28897	0.0191564	0.65856	0.0471751	0.912171	0.05664	1.52736	0.025917	1.18004	0.0240726	0.65431	0.349979	0.748501	0.060051	1.28387	0.0763115	1.34716	0.0964511	1.32287	0.124909	1.48576	0.184215	1.26793	0.0350742	1.31864	0.199909
OPA000555	leucine-rich repeat transmembrane protein kinase, putative	At1g72180	1.01704	0.0214222	0.078892	0.471277	0.26286	0.153015	1.33318	0.0234228	1.15465	0.0430176	1.14654	0.0103737	1.20645	0.132708	0.934484	0.0436784	0.785713	0.0959356	0.735459	0.169641	0.607219	0.323074	1.11698	0.195211	1.64329	0.0190551	0.359257	0.442087
CATMA5a11980	ZIFL1 (ZINC INDUCED FACILITATOR-LIKE 1); tetracycline:hydrogen antiporter/ transporter	At5g13750	1.01639	0.0218438	0.554055	0.158376	0.723751	0.0416316	0.699035	0.0546063	0.868265	0.0586434	0.935777	0.0127961	1.09093	0.166008	1.46361	0.010622	0.925212	0.155923	1.62057	0.185211	0.448584	0.536182	1.769	0.0979943	0.740452	0.103891	1.78365	0.0815815
CATMA1a33365	AGP5 (ARABINOGALACTAN-PROTEIN 5)	At1g35230	1.01583	0.0234901	1.48062	0.0286876	0.65951	0.0942777	0.432542	0.182232	0.780686	0.0652738	1.08081	0.00915654	0.945643	0.248726	0.344445	0.128792	0.28888	0.429081	-0.104965	0.567176	-0.0353007	0.695908	1.1282	0.258144	0.779962	0.0287134	0.966815	0.193142
CATMA5a10420	hydrolase, alpha/beta fold family protein	At5g11650	1.01448	0.0215422	1.19215	0.0551979	0.396089	0.132705	0.897931	0.0462352	1.20336	0.0395984	1.10238	0.0113161	0.732908	0.241456	1.02297	0.0352673	0.453901	0.315606	1.01243	0.159312	0.584665	0.427266	0.797628	0.395479	0.532739	0.138518	0.738818	0.290975
CATMA1a13385	APK2A (PROTEIN KINASE 2A); kinase	At1g14370	1.01441	0.0164293	1.05954	0.0589512	0.519754	0.0340078	0.804469	0.0852993	1.22747	0.0449823	1.32004	0.00639113	0.584462	0.312651	0.683046	0.0762244	0.615253	0.222577	1.05094	0.107855	0.671431	0.284832	1.23371	0.183972	1.17677	0.0249868	1.38998	0.159672
CATMA4a16805	expressed protein	At4g16000	1.01323	0.0314703	0.682959	0.183327	0.147535	0.301117	0.811075	0.0641887	0.7498	0.110499	0.860794	0.06599	0.0861345	0.817121	0.988881	0.0748181	0.451439	0.311613	0.408185	0.370584	0.483456	0.356356	0.842909	0.251216	1.14128	0.0138229	1.3298	0.110293
CATMA1a67190	RAP2.4 (related to AP2 4); DNA binding / transcription factor	At1g78080	1.01279	0.0215572	1.00824	0.0576724	0.651128	0.0376912	0.839219	0.0407233	1.2606	0.0333644	0.825725	0.0231846	0.635736	0.514563	0.938361	0.0598139	0.618777	0.202595	0.77447	0.166249	0.83455	0.205762	0.646663	0.227179	0.724244	0.0481818	0.46935	0.369656
CATMA3a17300	expressed protein	At3g17800	1.01162	0.0301989	0.560477	0.0958775	0.474894	0.11573	0.654097	0.071936	1.07532	0.034964	0.869804	0.0149799	0.997233	0.214489	0.411439	0.216967	0.273424	0.420283	0.565915	0.231956	0.596099	0.338323	0.779317	0.26466	0.21492	0.327259	0.455806	0.38582
CATMA2a00500_new	ATMPK17 (Arabidopsis thaliana MAP kinase 17); MAP kinase	At2g01450	1.01141	0.0474584	0.335737	0.171459	0.704001	0.029626	1.11114	0.0326916	0.834203	0.0950074	0.998914	0.0119743	0.630509	0.315831	0.781162	0.0955066	0.682166	0.163897	1.02031	0.152335	0.568071	0.311686	0.921668	0.169079	1.13793	0.0286164	1.00455	0.213382
CATMA1c71359	unknown protein	At1g22890	1.01139	0.0214222	1.21987	0.0333226	0.549908	0.0590198	1.05015	0.0326135	1.41581	0.0509632	1.53315	0.00395787	0.762265	0.374716	0.855588	0.0492591	1.04625	0.129057	1.77929	0.0508602	0.34147	0.451578	1.34226	0.110298	1.2012	0.0403419	1.12308	0.146736
CATMA3a13140	expressed protein	At3g13910	1.00905	0.039434	0.627777	0.0716576	0.520291	0.0702649	0.70897	0.0818833	-0.0767962	0.49747	1.00867	0.0100679	0.464754	0.394872	0.733268	0.0339828	1.09736	0.0766036	1.46287	0.149663	0.950055	0.222194	1.24391	0.224005	0.71355	0.0330821	1.5402	0.174262
CATMA1a22960	UGT74B1 (UDP-glucosyl transferase 74B1); UDP-glycosyltransferase/ thiohydroximate beta-D-glucosyltransferase/ transferase, transferring glycosyl groups	At1g24100	1.00772	0.0497775	0.13716	0.428895	-0.0416379	0.429918	0.884733	0.0410066	0.916242	0.0508661	0.828247	0.0227548	0.665495	0.245365	0.939507	0.0226816	0.558515	0.192653	0.713823	0.159312	0.426667	0.382513	0.944516	0.155868	0.46046	0.0793733	0.544011	0.329959
CATMA3a16520	expressed protein	At3g17120	1.00727	0.0355557	-0.579888	0.155526	0.486166	0.0676279	0.806689	0.0493906	0.76089	0.0565509	0.747914	0.0197805	1.06814	0.134795	0.938948	0.0234433	0.606233	0.206953	0.580138	0.243658	0.8737	0.245757	0.718947	0.212056	0.82038	0.0240549	0.569616	0.318318
CATMA1a22490	pyrrolidone-carboxylate peptidase family protein	At1g23440	1.00524	0.0178795	0.637022	0.106149	0.286105	0.194126	0.731235	0.0559072	1.06186	0.0388943	1.00876	0.0119743	0.800455	0.230586	1.21345	0.0270775	0.93135	0.0972489	0.944367	0.121373	0.336246	0.567084	0.827685	0.199161	1.00282	0.0444407	1.34676	0.174262
CATMA2a44530	late embryogenesis abundant protein, putative / LEA protein, putative	At2g46140	1.00404	0.0224548	1.51837	0.0189254	1.25516	0.00570381	1.26029	0.0362825	1.17453	0.0617421	1.30181	0.00536607	0.846437	0.111153	1.14227	0.017847	1.00489	0.172045	1.70593	0.0648322	1.10504	0.144254	0.644099	0.391647	0.911143	0.0182852	1.16654	0.268083
CATMA2a39370	ATCAMBP25 (ARABIDOPSIS THALIANA CALMODULIN (CAM)-BINDING PROTEIN OF 25 KDA); calmodulin binding	At2g41010	1.00389	0.0206059	1.02006	0.0716169	0.867168	0.0336413	0.473636	0.111813	0.983688	0.0582242	0.73063	0.027302	0.394282	0.584178	0.167118	0.286671	0.926546	0.0767428	0.886861	0.158983	0.635962	0.331246	0.78712	0.27817	0.996225	0.0320267	1.20931	0.258837
CATMA5c65040	haloacid dehalogenase-like hydrolase family protein	At5g59480	1.00154	0.0377151	0.548491	0.121249	0.199424	0.298678	1.24528	0.0446859	0.97177	0.044604	1.06651	0.0101037	0.90666	0.0964378	1.09641	0.0264813	0.215826	0.497081	0.323093	0.353276	0.326252	0.591232	0.565976	0.290135	0.110076	0.431942	0.363499	0.44066
CATMA1a64560	integral membrane protein, putative	At1g75220	1.00125	0.012709	0.0360632	0.530059	0.294704	0.119614	0.979447	0.0511532	1.2099	0.0333644	1.01684	0.0116214	0.93784	0.250638	1.00452	0.0502457	1.01843	0.0647745	0.922006	0.144528	0.980383	0.184237	1.13139	0.132282	1.51951	0.0110919	1.32174	0.108357
CATMA1a50710	S-locus lectin protein kinase family protein	At1g61610	0.998809	0.0178795	0.108014	0.42397	0.118605	0.384743	1.14249	0.0222658	0.781484	0.0548509	1.12405	0.00762203	1.30642	0.127619	1.90913	0.0306309	1.36306	0.12934	1.91776	0.244023	1.68112	0.148239	2.65895	0.122095	1.13073	0.0513281	3.09673	0.0248289
CATMA5a06090	CYP712A2 (cytochrome P450, family 712, subfamily A, polypeptide 2); oxygen binding	At5g06905	0.997739	0.021094	1.46904	0.0159777	1.9043	0.0256803	1.46414	0.0447097	0.937217	0.0589113	1.12185	0.00701413	1.08525	0.167586	0.952525	0.0352339	1.06894	0.0713352	2.1036	0.0340344	1.88683	0.0393554	1.14655	0.145619	0.930566	0.0274746	2.03476	0.0414126
CATMA3a41430	nitrate-responsive NOI protein, putative	At3g48450	0.997514	0.0451958	0.834074	0.0682077	1.04559	0.0334776	1.32978	0.0185535	1.30582	0.0299978	1.57353	0.00403542	1.19053	0.0792145	1.61403	0.0307186	1.94439	0.070866	1.99136	0.221205	1.16213	0.288877	2.27329	0.08607	1.34078	0.0365953	2.91118	0.0525897
CATMA2a27250	CYP710A4 (cytochrome P450, family 710, subfamily A, polypeptide 4); oxygen binding	At2g28860	0.997188	0.025721	0.759664	0.0507813	1.39165	0.0160943	0.855654	0.038044	0.717834	0.0784429	0.839235	0.0222729	0.60308	0.326359	0.638348	0.0559192	1.72333	0.0767428	1.96627	0.0652174	1.74678	0.180834	1.48277	0.133376	0.902389	0.0433091	0.691066	0.350073
CATMA5a13000	FDH (FORMATE DEHYDROGENASE); NAD binding / binding / catalytic/ cofactor binding / oxidoreductase, acting on the CH-OH group of donors, NAD or NADP as acceptor	At5g14780	0.995677	0.0312432	1.28494	0.0664396	1.25358	0.0158324	0.742326	0.0849805	0.872163	0.102885	1.05803	0.0253208	0.208427	0.68883	0.857312	0.0472552	0.802367	0.119153	1.14678	0.0950854	0.827732	0.223153	0.954949	0.227179	1.11846	0.0153524	1.16658	0.144136
CATMA3c57561	ATNRT2.6 (Arabidopsis thaliana high affinity nitrate transporter 2.6); nitrate transmembrane transporter	At3g45060	1.13408	0.0507932	0.565442	0.0774011	0.988211	0.0154335	1.0418	0.0431685	1.76969	0.0189714	1.42858	0.00746645	1.28698	0.276015	1.30376	0.0255715	2.2057	0.0450957	1.73436	0.156227	0.996469	0.372663	2.99419	0.0888624	1.6086	0.0150105	2.68787	0.0258183
OPA203610_rc	MT1A (METALLOTHIONEIN 1A)	At1g07600	0.998472	0.0509937	-0.861466	0.0613537	-0.272587	0.24966	0.661094	0.0994869	1.08929	0.0873569	0.684037	0.0510457	0.543913	0.600469	0.647937	0.121437	0.0435367	0.608532	0.580367	0.294286	0.168066	0.629193	0.202835	0.490778	0.300633	0.335074	-0.282583	0.591563
CATMA2c47669	ATEXPA4 (ARABIDOPSIS THALIANA EXPANSIN A4)	At2g39700	1.55673	0.0516355	1.1531	0.0276785	0.587381	0.104534	0.996138	0.0370026	0.991339	0.0478403	0.915138	0.012828	0.89094	0.32424	0.821533	0.113402	1.12913	0.126899	1.224	0.104848	0.653128	0.316051	0.841992	0.180594	0.652559	0.145806	0.900469	0.238812
CATMA3a14725	legume lectin family protein	At3g15356	1.26428	0.0519863	2.00309	0.0132299	2.19502	0.00301776	1.42034	0.0149045	1.70235	0.0537109	1.78036	0.00476252	0.591495	0.360747	1.15984	0.0170145	2.27161	0.0370451	2.72476	0.0426417	2.10913	0.148303	1.54646	0.102326	2.06337	0.00300946	3.20114	0.0219151
CATMA3a23460	MATE efflux family protein	At3g23550	1.62338	0.0522916	0.332362	0.247443	1.44231	0.00534607	1.57638	0.0240742	1.72401	0.0418947	1.84671	0.00511237	0.83968	0.204478	1.43703	0.0149303	2.13224	0.0168392	2.31984	0.0795224	1.47084	0.110332	1.58507	0.312651	1.75158	0.0116486	2.48852	0.0815815
CATMA1a15040	HSP70B (heat shock protein 70B); ATP binding	At1g16030	1.17494	0.0529641	0.293804	0.287603	0.307353	0.164012	0.81919	0.0996759	0.237421	0.352662	0.873567	0.0148739	1.0248	0.406272	1.49526	0.0850245	1.68399	0.0906141	0.967686	0.284756	0.341866	0.479652	1.91889	0.0888624	1.22728	0.0460802	0.66737	0.309273
CATMA2c47008	ATMPK17 (Arabidopsis thaliana MAP kinase 17); MAP kinase	At2g01450	1.0242	0.0532757	0.339329	0.174638	0.336834	0.104088	0.939852	0.0493906	1.04208	0.0548034	1.18363	0.00804793	0.666455	0.318152	0.76547	0.0807626	0.65942	0.166149	0.853781	0.182741	0.799517	0.212592	1.11482	0.134787	1.14061	0.0273884	1.11582	0.157523
CATMA1a16410_new	JAZ5/TIFY11A (JASMONATE-ZIM-DOMAIN PROTEIN 5)	At1g17380	2.47152	0.054379	0.250033	0.309058	1.14184	0.0210663	4.1203	0.00163187	3.63749	0.025861	4.18787	0.000403716	3.74696	0.00923968	3.96885	0.00783773	3.51819	0.00924507	3.97214	0.0352155	3.1693	0.0494872	4.35652	0.0845757	2.96718	0.0213874	5.02316	0.033617
CATMA3a08210	armadillo/beta-catenin repeat family protein	At3g09350	1.15777	0.054902	1.15782	0.0509954	0.538241	0.135287	1.10793	0.0198115	0.965161	0.103464	0.712544	0.0301852	1.10406	0.245365	0.893389	0.0702822	0.778977	0.156796	1.11665	0.265899	0.395346	0.557635	1.13266	0.134787	0.265694	0.284227	0.490185	0.422739
CATMA4a31410	expressed protein	At4g29780	2.30359	0.0560783	1.28162	0.0936277	0.396289	0.142947	1.29694	0.0133638	2.44522	0.020895	1.66024	0.0355698	1.38261	0.324907	0.96046	0.0272223	1.9275	0.0434298	2.1193	0.112233	2.15965	0.0945632	1.4031	0.277403	1.16334	0.178728	2.20361	0.0532026
CATMA1d00222	GDSL-motif lipase, putative	At1g31550	1.39986	0.0561127	-0.0356256	0.55576	0.403414	0.0649785	1.8042	0.0230436	2.43768	0.00574844	1.90065	0.00288606	1.99986	0.0737226	1.44448	0.0232438	1.73778	0.0239716	1.89879	0.0375772	1.44045	0.192538	1.76334	0.0849441	1.77085	0.0121909	2.23446	0.0606192
CATMA5c64229	3-isopropylmalate dehydrogenase, chloroplast, putative	At5g14200	1.15993	0.0561127	-0.271936	0.379621	0.541536	0.206029	0.669518	0.205065	1.64541	0.023559	0.675114	0.107421	0.406754	0.576454	0.75412	0.0330458	0.456927	0.209773	0.198685	0.453061	0.214267	0.545344	0.846654	0.231614	0.91403	0.140177	0.799773	0.258637
CATMA5c64351	unknown protein	At5g21940	1.67075	0.0567496	1.0483	0.170093	0.494123	0.117395	0.855654	0.066299	1.17244	0.0582242	0.861288	0.0628687	0.522692	0.60131	0.328803	0.301403	1.50188	0.159067	0.826914	0.213685	0.494491	0.359456	0.836976	0.291745	0.730725	0.046058	0.493498	0.357392
CATMA5a59763	AGP1 (ARABINOGALACTAN-PROTEIN 1)	At5g64310	1.71643	0.0569409	2.77157	0.00355984	2.04167	0.014327	1.92722	0.00966624	1.75343	0.0381678	1.96938	0.0113092	1.28652	0.194217	1.18085	0.0387201	2.17872	0.0802563	2.25459	0.102659	2.28665	0.0286691	1.94735	0.162921	1.3646	0.0429841	1.42765	0.132018
CATMA5a44795	KAT5/PKT1/PKT2 (PEROXISOMAL 3-KETO-ACYL-COA THIOLASE 1, PEROXISOMAL 3-KETO-ACYL-COA THIOLASE 2); acetyl-CoA C-acyltransferase	At5g48880	1.30315	0.0569409	-0.898657	0.0333226	-0.122696	0.351561	1.4439	0.0143297	1.77904	0.00919421	1.53406	0.0104271	1.58277	0.196697	1.63563	0.00885556	0.823501	0.130394	0.678056	0.19551	0.825219	0.212592	1.43092	0.132087	0.953444	0.0807578	1.0537	0.175303
CATMA5a36700	transferase family protein	At5g41040	1.14011	0.0571323	2.56659	0.020485	2.02731	0.0178051	0.77786	0.0745265	0.744892	0.0620463	0.894735	0.0445828	1.37988	0.150496	0.995516	0.108164	2.00354	0.0603894	1.51586	0.211868	1.28694	0.139053	3.20108	0.0688097	0.667253	0.141923	2.64131	0.0274004
CATMA_GFT_06001	metallothionein	At1g07600 // At1g07590 // At1g07610	1.12212	0.0571323	0.860955	0.160214	1.3084	0.0190704	1.72285	0.191389	1.50466	0.0412187	1.39227	0.0143145	0.219848	0.601485	0.770358	0.088173	1.0233	0.115328	1.16873	0.168608	1.26521	0.131342	1.52039	0.0993443	1.01064	0.0305698	1.29895	0.158124
CATMA3a48140	ATWBC19 (WHITE-BROWN COMPLEX HOMOLOG 19); ATPase, coupled to transmembrane movement of substances	At3g55130	1.57324	0.0577123	0.245249	0.323226	0.512936	0.0625101	1.21114	0.0380776	1.48686	0.0204704	1.16713	0.00700497	1.17626	0.0994453	1.43464	0.0114469	0.533635	0.199357	1.08241	0.106974	1.25973	0.109716	0.761999	0.193516	0.496532	0.115919	1.10195	0.157148
CATMA2c47582	calcium-binding EF hand family protein	At2g34030	1.20771	0.0577123	-0.181062	0.356548	-0.257984	0.299643	0.848895	0.0934691	0.491381	0.261124	0.377585	0.182371	1.23688	0.277256	1.2471	0.0253495	0.370554	0.27104	0.694991	0.391269	0.38977	0.401713	2.35318	0.0906825	0.626177	0.120517	0.49652	0.433748
CATMA3a01815	GASA5 (GAST1 PROTEIN HOMOLOG 5)	At3g02885	1.27425	0.0579338	0.578411	0.0848898	1.68944	0.0129876	0.975308	0.0803867	0.979264	0.0469863	1.33033	0.00463565	1.4684	0.0630759	1.29195	0.0449842	1.17077	0.060365	0.913995	0.192761	-0.246237	0.560016	2.90933	0.0938469	0.810932	0.0753267	1.38808	0.222451
CATMA2a27200	osmotin-like protein, putative	At2g28790	1.15533	0.0587481	-0.56604	0.0736987	-0.270229	0.204786	1.28555	0.0292198	0.816439	0.065223	1.05836	0.00887851	1.11848	0.144626	1.19355	0.0239015	0.118286	0.513443	0.740119	0.266329	-0.387236	0.428017	0.412411	0.411881	0.759874	0.0573879	1.09098	0.167328
CATMA4a23340	proton-dependent oligopeptide transport (POT) family protein	At4g21680	1.1718	0.058862	0.337976	0.308129	1.25895	0.052955	1.26885	0.0294535	1.41541	0.108291	1.99002	0.00291576	1.98773	0.127619	1.46036	0.0458448	0.993284	0.101189	0.902115	0.132164	0.959731	0.36146	3.59778	0.0704112	1.76852	0.0275964	2.55679	0.0293228
CATMA3a21990	receptor protein kinase-related	At3g22060	1.44386	0.0589554	1.95297	0.0131692	1.27641	0.00551795	0.866483	0.0448453	1.18006	0.0344079	1.16449	0.0143169	0.291445	0.678707	0.544411	0.0610833	1.34557	0.0474479	1.52647	0.0761165	1.20303	0.205762	1.5681	0.107204	1.8325	0.00328667	1.54625	0.073479
CATMA4a31885	MERI5B (MERISTEM-5); hydrolase, acting on glycosyl bonds / xyloglucan:xyloglucosyl transferase	At4g30270	1.48816	0.0590573	0.785572	0.108875	1.27529	0.0232829	0.846585	0.0438384	1.3762	0.0430816	0.979006	0.0134459	0.549785	0.412175	0.886651	0.0879414	1.59944	0.0767428	2.66019	0.101574	2.07362	0.0564133	1.05686	0.136701	1.47035	0.0108783	1.33164	0.125198
CATMA1a03970	MAPKKK18 (Mitogen-activated protein kinase kinase kinase 18); kinase	At1g05100	1.33035	0.0592739	2.14466	0.0282762	1.4915	0.0902373	1.00307	0.0680488	0.541198	0.104758	0.640562	0.0493371	1.37303	0.140114	1.71986	0.0472552	2.4672	0.0926646	1.88509	0.249395	1.90407	0.14188	3.06772	0.0778286	1.08201	0.0731069	2.98368	0.0248289
CATMA1a43160	jacalin lectin family protein	At1g52100	1.32073	0.0592739	0.258573	0.290439	-0.252274	0.323367	1.17929	0.0318735	1.54106	0.0598158	1.66036	0.0121675	0.699676	0.498284	1.25587	0.0715561	0.0128739	0.629017	-0.109902	0.549054	0.171054	0.584913	2.27057	0.163475	1.72709	0.0308512	1.51126	0.232881
CATMA4a38870	unknown protein	At4g37295	1.07076	0.0592739	0.680922	0.0876019	1.05823	0.0413031	1.06479	0.0913567	0.945206	0.0573842	1.36137	0.00388541	1.22272	0.156841	1.51062	0.0386035	1.49156	0.119735	1.93298	0.0753207	1.2902	0.25483	1.8953	0.0806818	1.3574	0.0198617	1.74094	0.106364
CATMA5a52730	expressed protein	At5g56980	1.56978	0.0593087	-0.0690316	0.490064	0.40834	0.123913	1.26214	0.0211645	0.952701	0.0592432	1.66112	0.00832927	1.15425	0.144982	1.06457	0.0435917	1.31271	0.187911	0.997469	0.195471	1.0746	0.219969	1.49242	0.188188	1.12731	0.0480139	1.90021	0.173966
CATMA1a62840	ATNUDT21 (Arabidopsis thaliana Nudix hydrolase homolog 21); hydrolase	At1g73540	1.3628	0.0595179	0.0744404	0.523234	0.121408	0.405091	0.639705	0.149969	1.36784	0.0790817	0.935538	0.0816474	0.405548	0.71027	0.465378	0.122874	1.74615	0.169918	1.06392	0.297828	1.33788	0.334895	0.625529	0.281067	0.209928	0.292456	0.218064	0.609275
CATMA2a45110	auxin-responsive family protein	At2g46690	1.05605	0.0597362	0.587675	0.117591	0.586422	0.0454885	0.929901	0.0476098	0.71392	0.110848	0.645828	0.0458499	0.673695	0.299382	1.01758	0.0302421	1.28012	0.0767428	1.08495	0.1047	0.508904	0.369681	0.61211	0.337893	0.319639	0.283464	0.747582	0.254881
CATMA5c64737	phosphotransferase-related	At5g43745	1.19053	0.0601246	-0.73077	0.0859108	-0.122347	0.330601	1.33157	0.0194797	1.2121	0.0259054	1.54251	0.00977498	1.48613	0.200959	1.06398	0.0196335	0.64815	0.27177	0.836146	0.187386	0.963949	0.24347	1.10706	0.132847	0.923218	0.0627892	1.52285	0.15571
CATMA5a18310	expressed protein	At5g19875	1.18217	0.0611443	1.77978	0.00853855	1.16041	0.094152	1.26908	0.0134636	0.876453	0.0548034	1.15452	0.00854807	1.26608	0.0543361	1.01144	0.0250056	0.676281	0.304077	0.38943	0.520577	0.680186	0.397854	0.981176	0.258474	0.554497	0.0827911	1.01639	0.242118
CATMA_GFT_02523	dehydroascorbate reductase, putative	At1g19550 // At1g19570	2.80615	0.0611509	0.272817	0.211157	1.54737	0.0158317	3.86938	0.00330331	3.64132	0.00228698	3.9168	0.000552459	3.45599	0.0281018	3.8404	0.017513	3.39431	0.0140038	3.43402	0.0219074	3.22687	0.00660275	3.78221	0.0688097	3.57462	0.00271472	3.26351	0.0219051
CATMA5a43215	ERF5 (ETHYLENE RESPONSIVE ELEMENT BINDING FACTOR 5); DNA binding / transcription activator/ transcription factor	At5g47230	1.20227	0.0617932	0.757748	0.198741	0.181531	0.302937	0.490867	0.137646	1.24072	0.0594783	0.563251	0.137557	-0.0239642	0.839465	0.0722307	0.473092	1.11998	0.12886	1.09298	0.178497	0.380355	0.449954	0.178081	0.571398	0.65146	0.0963602	0.92708	0.200339
CATMA3a42080	expressed protein	At3g49070	1.0265	0.0619614	1.33645	0.0433119	1.33729	0.00808537	0.991032	0.0324515	0.821011	0.08185	1.07531	0.0144882	0.375896	0.664306	0.894471	0.0456323	0.822244	0.103056	0.83283	0.146994	0.72438	0.290004	0.918864	0.162872	0.947686	0.0274542	1.5048	0.124563
CATMA_GFT_02931	jacalin lectin family protein	At3g16390 // At2g33070 // At3g16410 // At3g16400	2.68862	0.0622812	0.733451	0.0540492	2.51305	0.00551795	2.08673	0.0472063	3.46671	0.00621332	2.63332	0.0117234	2.37276	0.0818877	2.71599	0.0220634	3.1447	0.0169764	3.54192	0.0122727	3.91086	0.00667564	3.16222	0.0688097	2.45473	0.0182852	3.30597	0.0248289
CATMA3a43980	LTI30 (LOW TEMPERATURE-INDUCED 30)	At3g50970	1.33422	0.0625502	3.56373	0.0467649	2.61749	0.0177954	2.85362	0.0112226	2.42319	0.0324063	2.37318	0.00448808	2.1453	0.133959	2.22074	0.0369864	1.70408	0.228391	2.12508	0.205328	0.869037	0.224746	1.64886	0.154506	0.515009	0.25733	1.78725	0.0863442
CATMA2c47812	ATMHX (MAGNESIUM/PROTON EXCHANGER); cation:cation antiporter	At2g47600	1.07488	0.0627908	-0.0234153	0.550472	0.12026	0.365178	0.935035	0.0513109	1.1929	0.0433615	1.29832	0.00613344	1.01813	0.145407	1.17443	0.0315716	0.732935	0.138056	0.653053	0.198146	0.500301	0.339043	0.989016	0.193185	0.844535	0.0670606	0.797998	0.241396
CATMA1a01400	ATGA2OX6/DTA1 (GIBBERELLIN 2-OXIDASE 6); gibberellin 2-beta-dioxygenase	At1g02400	1.36865	0.0629563	2.95372	0.0218924	2.35113	0.00866192	1.92712	0.0196245	2.17682	0.0425683	1.71041	0.0153339	1.52553	0.258118	1.94718	0.0151808	2.23224	0.0488702	1.89652	0.117347	0.893652	0.281037	2.9481	0.13364	2.07019	0.0286758	2.77922	0.0248289
CATMA5a15770_bis	RGL3 (RGA-LIKE 3); transcription factor	At5g17490	1.24723	0.0630354	-0.218369	0.268786	0.334587	0.144698	0.779388	0.0638704	1.4428	0.020895	1.46053	0.0079824	1.38933	0.31259	1.21748	0.0440436	1.08222	0.147197	1.44747	0.217176	1.56071	0.177798	2.22108	0.088494	1.17541	0.0613927	1.85286	0.0650127
CATMA4a25530	ATCHX17 (CATION/H+ EXCHANGER 17); monovalent cation:proton antiporter	At4g23700	1.06273	0.0633674	0.739315	0.0992049	0.800863	0.0317132	1.36952	0.0375067	1.04078	0.120625	1.84281	0.00697315	1.52704	0.101501	1.27169	0.0429833	1.33579	0.0436534	2.0079	0.169615	0.902885	0.189705	3.14608	0.0893658	1.8214	0.0134608	3.09293	0.0415611
CATMA3a02400	CYP89A9 (cytochrome P450, family 87, subfamily A, polypeptide 9); oxygen binding	At3g03470	1.14586	0.0634157	0.991439	0.0388395	0.837704	0.104467	0.656629	0.121841	0.776582	0.0989149	1.03808	0.02896	0.939058	0.343973	0.78398	0.108672	0.410649	0.30182	0.678893	0.186486	0.864976	0.245757	0.538082	0.262522	0.527274	0.112319	0.5777	0.312326
CATMA1b43000	leucine-rich repeat protein kinase, putative	At1g51890	1.2794	0.0635666	1.59107	0.0122609	1.27589	0.011506	1.41871	0.02274	1.38286	0.0667289	2.05982	0.00621315	0.739314	0.523331	0.835529	0.0672426	0.382883	0.257877	0.103871	0.548997	1.14127	0.133689	3.30646	0.0688097	1.84292	0.0103522	2.26968	0.0429743
CATMA1a45150	17.4 kDa class III heat shock protein (HSP17.4-CIII)	At1g54050	1.35814	0.0652014	-0.393171	0.161762	0.0799064	0.416418	1.1831	0.0191681	0.751631	0.0840525	1.1021	0.0159417	1.70363	0.0933102	1.25568	0.0309135	1.31142	0.14077	1.13135	0.166122	1.90136	0.0945632	1.20939	0.132944	0.570564	0.0643245	0.416311	0.405469
CATMA1a57350_new	Golgi transport complex protein-related	At1g67930	1.13981	0.0652014	1.92109	0.0108295	1.38895	0.114615	1.53504	0.0363182	1.27986	0.0642651	1.91514	0.00198615	1.55159	0.0387042	0.994472	0.0361066	1.52333	0.0346625	1.69929	0.212555	1.50258	0.240809	2.16538	0.103558	1.36855	0.0681081	2.92708	0.151398
CATMA5b39207	TOPP6 (Type one serine/threonine protein phosphatase 6); protein serine/threonine phosphatase	At5g43380	1.13849	0.0652014	1.45338	0.0202685	1.09338	0.0320609	1.1149	0.0435203	1.13174	0.0543543	1.40426	0.0079397	0.504193	0.339945	0.540587	0.0894148	1.34963	0.0380677	0.822989	0.233751	0.00811262	0.713618	1.12493	0.30013	0.920289	0.0409097	0.318253	0.533049
CATMA5a09430_bis	expressed protein	At5g10695	1.01301	0.0652014	1.56966	0.0437926	0.806748	0.0334776	0.721738	0.131845	1.75413	0.0140005	1.22188	0.0138128	0.655923	0.347373	0.483244	0.0760461	1.38439	0.0349154	0.980291	0.170657	0.969705	0.16579	2.19368	0.200651	1.79627	0.0076374	1.41944	0.102193
CATMA2a39780	calmodulin, putative	At2g41410	1.11754	0.0653929	0.941087	0.0476327	0.99325	0.0148726	0.400689	0.224535	0.372844	0.2092	0.586072	0.0488094	0.0616546	0.799992	0.291986	0.196814	1.31174	0.0767428	1.47355	0.087383	1.57033	0.0996098	0.810968	0.199247	0.876875	0.0172418	1.24667	0.119236
CATMA2b42010	chitinase, putative	At2g43590	1.67188	0.0666933	0.956087	0.144838	2.26038	0.00636581	2.09095	0.0336262	1.83865	0.0417722	2.50242	0.0014821	1.27142	0.0818877	1.935	0.0132636	2.40825	0.0498343	3.36484	0.0352155	1.78504	0.199889	2.79297	0.0704112	2.26561	0.00289724	4.09863	0.0183396
CATMA3a24830	expressed protein	At3g24927	1.00324	0.0668603	0.645949	0.0727972	0.669804	0.0870708	0.861116	0.0413982	0.992195	0.0560508	0.925068	0.0239154	0.492873	0.534061	0.689087	0.0780117	1.00623	0.0934151	0.539559	0.247524	0.868936	0.311918	0.787114	0.187033	0.710789	0.0812682	0.539161	0.334912
CATMA4a38530	MAPKKK21; ATP binding / protein kinase	At4g36950	2.15345	0.06853	1.42702	0.0190884	1.65346	0.00356146	1.89437	0.00716084	2.9685	0.00763321	2.29039	0.000875796	1.52599	0.133005	2.20465	0.0163082	3.10114	0.0118313	3.82401	0.0477107	3.04835	0.0316846	3.48269	0.195211	2.09124	0.00215709	3.88882	0.0727863
CATMA4a26530	arginosuccinate synthase family	At4g24830	1.05964	0.0692099	-0.256166	0.269786	0.17934	0.306981	1.03461	0.0239734	0.726479	0.0710666	0.957663	0.0125228	0.813707	0.194217	0.925233	0.0266508	0.587245	0.205641	0.785187	0.184253	0.604227	0.382119	1.0856	0.160065	0.680165	0.0367189	1.21163	0.144743
CATMA1a23010	unknown protein	At1g24145	1.07342	0.0696932	1.54565	0.024697	0.877153	0.0697719	1.46643	0.0149045	1.98166	0.0379341	1.68117	0.00308876	0.606233	0.327334	0.616519	0.0487984	0.537482	0.196998	0.675312	0.265029	0.356899	0.424663	1.11278	0.245664	1.67593	0.00242572	1.78182	0.185914
OPA012497	PBP1 (PYK10-BINDING PROTEIN 1)	At3g16420	2.54283	0.0703614	1.79425	0.0547723	3.71717	0.00570381	1.45017	0.0231713	1.68356	0.011562	1.49669	0.00303303	0.638566	0.292123	1.10797	0.0302421	3.74815	0.040542	4.82599	0.0122727	2.94681	0.0176161	2.17256	0.0938469	2.29817	0.00128071	2.68121	0.0361504
CATMA1c72164	DNA binding / transcription factor	At1g75490	1.5378	0.0703614	-0.856038	0.0614638	-0.722092	0.0438291	0.694825	0.0741398	0.639063	0.0915857	0.734416	0.0642139	0.428812	0.560017	0.422566	0.198264	0.895299	0.0925548	0.726881	0.392271	-0.499735	0.482586	0.633204	0.301861	0.89409	0.0318717	0.614258	0.44384
CATMA3c57545	ATJ3 (Arabidopsis thaliana DnaJ homologue 3)	At3g44110	1.3281	0.0703614	0.63179	0.112741	0.329617	0.106276	0.639058	0.0844613	0.589495	0.0938016	1.06698	0.0479437	0.533899	0.299209	0.772219	0.0594954	0.465811	0.270191	0.718791	0.19163	0.414682	0.465883	0.40556	0.316985	0.351339	0.168897	0.524679	0.339994
CATMA3a10050	SAG20 (WOUND-INDUCED PROTEIN 12)	At3g10985	1.26273	0.0703614	0.726365	0.0682278	0.929614	0.0430576	0.707352	0.0918323	1.24722	0.0275675	1.19344	0.0117234	0.611675	0.404162	0.551778	0.109489	1.72183	0.0299049	2.03823	0.0455733	1.71457	0.0736361	1.39926	0.102775	1.98483	0.00482985	1.40888	0.0906168
CATMA3a08275	MT2A (METALLOTHIONEIN 2A)	At3g09390	1.12781	0.0703614	0.724087	0.244174	1.03991	0.0592988	1.21938	0.0331538	1.38754	0.0839409	1.6311	0.00293214	0.95462	0.173292	1.22105	0.0146106	1.33057	0.0853242	0.87885	0.221621	0.556517	0.414835	1.30181	0.123347	1.13119	0.0097823	1.43566	0.116616
CATMA4a28990	RD26 (RESPONSIVE TO DESSICATION 26); transcription factor	At4g27410	1.52503	0.0708775	1.89647	0.0323712	1.55522	0.0281809	2.19837	0.00930568	1.68498	0.0123122	1.91631	0.00268669	1.9657	0.106608	1.96156	0.0216658	1.96375	0.0275404	2.96865	0.0182113	2.60892	0.0358134	2.47272	0.109284	1.63171	0.0432384	3.01483	0.0293228
CATMA1a48445	ZW9	At1g58270	1.27188	0.0716666	0.00436686	0.572071	1.05711	0.0466755	1.05489	0.0361273	1.27976	0.0354599	1.31899	0.00555369	1.55705	0.1094	1.69335	0.0106716	1.09168	0.127726	1.50773	0.134063	2.46403	0.0162552	1.0659	0.148395	1.35284	0.0343125	0.97371	0.245902
CATMA1a33350	expressed protein	At1g35210	1.19198	0.0722156	1.62493	0.0333226	0.969156	0.0141456	1.31109	0.01751	2.32642	0.0268976	1.36245	0.00585131	0.224127	0.808214	0.724326	0.0987878	1.39366	0.130611	1.93314	0.141861	1.01233	0.16579	0.683277	0.275853	1.79273	0.00425426	1.40265	0.114177
CATMA5c64864	unknown protein	At5g50335	1.01922	0.0727734	-1.21714	0.0218924	-1.14947	0.0856613	0.82737	0.0541723	0.940573	0.0491012	0.675403	0.0309564	0.604155	0.406121	1.05101	0.0303387	-0.110555	0.533185	0.408767	0.402005	-0.341018	0.514486	0.62881	0.313226	1.17618	0.0474512	1.01591	0.203617
CATMA5a50645	GTP-binding family protein	At5g54840	1.01172	0.0757294	1.02462	0.109358	0.641996	0.174153	0.89935	0.0629877	0.728221	0.0840539	1.14969	0.00987169	1.08371	0.287256	0.911968	0.0498782	0.182881	0.43746	0.103407	0.604544	0.392538	0.482126	1.21143	0.167229	0.545255	0.100065	0.966613	0.216306
CATMA2a25440	harpin-induced protein-related / HIN1-related / harpin-responsive protein-related	At2g27080	1.0317	0.0780606	1.20343	0.0267365	1.35151	0.00746819	1.03761	0.0560149	1.71558	0.0435439	1.60383	0.0273388	0.806598	0.212548	0.857294	0.126141	2.41623	0.0156538	2.2356	0.0918689	2.14851	0.0636735	2.20107	0.245622	1.459	0.0172115	2.1234	0.133783
CATMA1c71982	CYP89A5 (cytochrome P450, family 87, subfamily A, polypeptide 5); oxygen binding	At1g64950	1.17167	0.0780879	1.55332	0.0632334	1.45482	0.00934205	1.50283	0.0103019	0.590162	0.33104	1.58114	0.00981154	1.06956	0.328279	1.82411	0.0132636	0.862299	0.224967	1.57574	0.15413	0.777321	0.219969	0.90616	0.17538	1.56398	0.00559813	0.666925	0.279697
CATMA3a37170	CCR4-NOT transcription complex protein, putative	At3g44260	1.86825	0.0789389	-0.239519	0.394005	0.254762	0.143187	0.725001	0.0932521	1.82534	0.0360158	0.58711	0.118914	0.0602497	0.833689	0.0195713	0.511337	1.18908	0.145555	1.66353	0.168283	1.48156	0.209892	0.433175	0.314246	0.550812	0.053632	0.323908	0.499271
CATMA3c57600	UDP-glucoronosyl/UDP-glucosyl transferase family protein	At3g46690	1.02634	0.0794804	0.628842	0.177065	0.769947	0.0232829	0.235962	0.340953	0.531384	0.166651	1.45847	0.00403542	0.51346	0.457565	0.599185	0.111775	0.653807	0.18542	0.515336	0.258513	-0.212594	0.576044	1.77467	0.0984637	1.43977	0.0111548	0.818	0.375813
CATMA5a50073	ATOMT1 (O-METHYLTRANSFERASE 1)	At5g54160	1.00267	0.0813259	0.37118	0.241707	1.00447	0.00921307	0.727144	0.0563501	0.990846	0.0366448	0.851824	0.0218566	0.422174	0.486588	0.785791	0.0331181	0.816787	0.106391	1.12696	0.104286	1.01562	0.171873	0.990619	0.154093	1.24517	0.00881093	1.01128	0.181177
CATMA4a24945	CRK11 (CYSTEINE-RICH RLK11); kinase	At4g23190	1.07905	0.0814524	1.3196	0.074478	0.440741	0.0516322	0.114092	0.502664	0.750177	0.156418	0.828391	0.047062	0.169223	0.714085	0.496717	0.0776192	0.430557	0.216869	1.33204	0.163079	0.547311	0.401713	1.72006	0.241502	1.06253	0.0596198	2.42495	0.0931222
CATMA3a21990_bis	receptor protein kinase-related	At3g22060	1.21304	0.0834177	1.90138	0.020422	1.35671	0.00534607	0.702723	0.0860555	1.28238	0.038898	1.23115	0.0143637	0.233411	0.730339	0.586708	0.0508748	1.3481	0.0926444	1.66084	0.119983	1.50826	0.0938687	1.60868	0.115034	1.89803	0.00171756	1.55468	0.0722985
CATMA1c71319	ATEXT3 (EXTENSIN 3); structural constituent of cell wall	At1g21310	1.20871	0.0841854	2.42996	0.00547528	2.544	0.00301776	1.05476	0.0475737	1.50577	0.0856423	1.97304	0.0217159	0.436386	0.639627	0.609901	0.0781681	0.919002	0.100316	1.2879	0.121192	1.40033	0.14586	1.65315	0.0898181	1.86939	0.00873221	2.22991	0.169575
CATMA3a17290	expressed protein	At3g17800	1.73872	0.0848279	1.18518	0.0821225	1.21133	0.0801433	1.60968	0.0151905	1.60941	0.0163854	1.72578	0.00431802	1.83556	0.144982	1.88162	0.031486	0.753641	0.120192	0.94052	0.119244	1.07382	0.24351	1.35988	0.160065	0.768432	0.0601179	0.985055	0.183725
CATMA1a43155	AR791; actin binding	At1g52080	1.00429	0.0873796	0.0513076	0.516625	-0.155314	0.431447	0.626916	0.126219	0.524443	0.101968	0.521277	0.0557904	1.17715	0.243939	0.781573	0.0895103	0.0690979	0.579441	0.710826	0.20569	0.613503	0.332278	1.20074	0.159776	0.0949541	0.49269	0.686467	0.290519
CATMA1c71141	transcription factor	At1g10370	1.32831	0.0889215	1.05929	0.0351411	1.17598	0.0750783	1.59354	0.0171948	1.74826	0.0259054	1.36129	0.00897677	1.43001	0.15563	1.81945	0.0262468	0.34544	0.422597	0.750455	0.193731	0.540368	0.494695	1.47045	0.295691	0.31991	0.152272	0.268147	0.514867
CATMA1a33895	ANNAT1 (ANNEXIN ARABIDOPSIS 1); calcium ion binding / calcium-dependent phospholipid binding	At1g35720	1.33255	0.0896666	0.617946	0.144675	0.967009	0.0515562	0.651729	0.164165	0.774175	0.0969598	1.14806	0.0119743	0.907186	0.136395	0.966858	0.0250019	0.34461	0.336879	0.285137	0.42526	0.246906	0.524097	0.923005	0.224949	0.667636	0.109738	0.511922	0.342297
CATMA5a61530	senescence-associated family protein	At5g66170	1.1177	0.0898286	-0.687301	0.182989	0.400531	0.310033	0.93748	0.0446859	1.60067	0.0344487	1.42507	0.00597434	0.958975	0.173292	1.40161	0.0492729	1.11811	0.0906141	1.89168	0.153173	0.484094	0.476005	1.41316	0.106625	0.793325	0.0399984	1.51534	0.191936
CATMA1a65113	LCR67/PDF1.1 (Low-molecular-weight cysteine-rich 67)	At1g75830	1.59908	0.0902328	0.473774	0.172399	1.97594	0.0145766	2.36315	0.0194983	0.962159	0.13535	2.44165	0.00688259	1.40477	0.356453	2.74019	0.010467	2.80532	0.072149	2.25151	0.205449	0.919433	0.205762	2.92669	0.162511	1.5638	0.0346828	4.18269	0.0258183
CATMA2a44920	basic helix-loop-helix (bHLH) family protein	At2g46510	1.39146	0.0909081	-0.268777	0.211557	0.680942	0.0355401	1.55558	0.0193791	2.23677	0.0224679	2.21394	0.00268669	1.87716	0.0818877	1.67645	0.0372964	1.02	0.179902	1.38077	0.127192	1.33177	0.109716	1.8707	0.104037	1.72985	0.0181873	2.10027	0.0736229
CATMA1a62790	hydrolase, alpha/beta fold family protein	At1g73480	1.78953	0.09188	0.372452	0.286289	0.290279	0.226036	1.43922	0.0166466	1.20609	0.0672897	1.82575	0.0030091	1.76817	0.145407	1.68923	0.0428679	0.169426	0.483754	0.821356	0.157741	0.387043	0.449514	1.22225	0.175109	0.772335	0.157392	0.991545	0.196868
CATMA4a11780_new	ATOSM34 (OSMOTIN 34)	At4g11650	1.60075	0.0926478	0.408051	0.14167	1.08077	0.016751	1.50746	0.0118905	1.30685	0.049364	1.52865	0.01002	1.94522	0.105128	1.89768	0.0361376	2.21586	0.0483806	2.7905	0.122236	1.12847	0.192538	2.06448	0.267621	2.17382	0.0272774	2.67583	0.0378461
CATMA4c42222	cysteine proteinase, putative	At4g11310	2.51939	0.0941646	-0.247764	0.346656	1.65258	0.00356146	4.21786	0.00828098	4.21262	0.00207413	4.05134	0.00129656	3.81923	0.0532508	3.5563	0.0565181	5.19607	0.0140038	5.40767	0.0137648	5.62826	0.00397837	4.91418	0.0688097	3.88988	0.0106845	3.48022	0.019371
CATMA1a49000	aldo/keto reductase, putative	At1g59950	1.13228	0.0943707	0.120526	0.41066	0.315414	0.167271	1.33668	0.0712088	1.09638	0.0889736	1.52369	0.0131069	1.7397	0.0734057	2.71237	0.0289517	0.889548	0.12886	1.39838	0.0964271	0.582294	0.290004	2.08412	0.269006	0.953528	0.0502038	1.65354	0.20993
OPA012778_rc	PAL2 (phenylalanine ammonia-lyase 2); phenylalanine ammonia-lyase	At3g53260	1.37049	0.094659	0.16353	0.463308	0.24729	0.186367	0.508463	0.180809	1.01818	0.121116	0.928197	0.0119743	0.946155	0.360747	0.814725	0.0956318	0.0439695	0.605699	0.370414	0.477839	-0.0733346	0.68985	0.359023	0.367569	0.35109	0.357521	-0.70489	0.29202
CATMA4c42256	unknown protein	At4g12735	1.08727	0.100055	0.916188	0.0367045	0.566162	0.0268152	1.36268	0.0440674	1.10469	0.0488855	0.387012	0.168293	1.06788	0.197043	0.517308	0.130096	0.3285	0.315778	0.504462	0.309303	0.852737	0.308803	1.05463	0.185281	0.75823	0.0753675	0.939882	0.200936
CATMA1a20620	calcium-binding protein, putative	At1g21550	1.03524	0.100186	1.03613	0.0225728	0.886284	0.0146924	0.9617	0.0380776	1.49149	0.0330037	1.54647	0.00264681	1.72682	0.0964378	1.43539	0.0420638	1.74222	0.0754339	1.7219	0.119277	2.08813	0.0379934	2.47822	0.098255	1.32942	0.0454521	1.86025	0.103477
CATMA3a22540	senescence-associated protein-related	At3g22550	1.1883	0.102066	0.203943	0.44459	0.461049	0.254593	0.879453	0.0405075	0.0184699	0.519301	0.432204	0.148091	1.0608	0.0994453	0.608904	0.132012	-0.0482715	0.615559	0.410299	0.42881	0.172631	0.667706	0.524727	0.2659	-0.105565	0.430815	1.03193	0.263481
CATMA3a03040	ANAC047 (Arabidopsis NAC domain containing protein 47); transcription factor	At3g04070	1.12821	0.103993	1.16024	0.0437926	0.997949	0.019603	0.499188	0.164155	1.15873	0.0393446	1.69879	0.00380746	0.823512	0.219559	0.671422	0.0636396	1.53517	0.0767428	1.86029	0.113191	0.842425	0.203907	2.98238	0.0992443	1.35186	0.0157924	2.20567	0.0441688
CATMA2a01770	ARPN (PLANTACYANIN); copper ion binding	At2g02850	1.10262	0.104253	0.588203	0.212943	0.761369	0.105454	0.948945	0.0743927	0.607598	0.204258	0.884794	0.0141001	1.00313	0.136395	0.774017	0.0513337	0.0774915	0.587485	1.18721	0.164918	-0.40988	0.531801	1.45879	0.238575	0.627108	0.190358	1.1925	0.180318
CATMA1c72001	unknown protein	At1g65845	1.1311	0.105174	1.46613	0.0413386	1.61407	0.00639001	0.684555	0.0979201	0.983559	0.101301	1.27161	0.00768113	-0.0186337	0.841738	0.34632	0.15691	1.34374	0.0454058	1.91581	0.0319333	0.531701	0.442122	1.56398	0.102326	1.87111	0.0058138	1.76473	0.0670038
CATMA1a52950	expressed protein	At1g63720	1.1205	0.112289	1.14741	0.0302574	0.0708305	0.455245	0.632287	0.240527	0.708709	0.22542	0.952143	0.0123475	0.787441	0.428572	0.499426	0.221326	0.144416	0.532531	1.31465	0.182493	0.162449	0.624617	1.7669	0.11329	1.31898	0.0572328	2.589	0.0276641
CATMA4c42083	TIC20-IV (TRANSLOCON AT THE INNER ENVELOPE MEMBRANE OF CHLOROPLASTS 20-IV); P-P-bond-hydrolysis-driven protein transmembrane transporter	At4g03320	1.08201	0.113796	0.861554	0.0541981	0.870993	0.154577	0.457221	0.257299	1.11462	0.0412187	0.916767	0.0155008	1.22184	0.275375	0.680984	0.0626258	1.18317	0.0830977	1.25614	0.306673	1.1833	0.257873	1.86406	0.0841076	0.993544	0.0471252	1.72093	0.0816315
CATMA1a06580	unknown protein	At1g07500	1.06919	0.116172	0.821513	0.0548458	0.896218	0.129527	0.535404	0.119231	0.484079	0.297502	1.21884	0.0128698	0.826802	0.460422	1.25895	0.0398274	1.62116	0.127726	1.58051	0.245906	2.02682	0.139196	2.39473	0.169079	1.27431	0.0360416	1.83441	0.0639983
CATMA1a21320	AP2 domain-containing transcription factor, putative	At1g22190	1.14318	0.116575	2.02505	0.0164152	1.498	0.0159306	0.900848	0.0438283	0.827278	0.0621143	0.939685	0.0226312	0.391217	0.698748	0.627699	0.148395	1.35623	0.116577	1.6007	0.130895	1.06094	0.184199	0.392558	0.325439	1.00823	0.0314894	0.891967	0.235869
CATMA2a34180	YLS9 (YELLOW-LEAF-SPECIFIC GENE 9)	At2g35980	1.04821	0.122441	2.41775	0.0194667	1.51622	0.0208082	1.43664	0.0357808	1.63865	0.0547689	1.87041	0.0057253	1.21892	0.150215	1.86415	0.0438311	1.7847	0.0328959	1.19816	0.199634	-0.206319	0.610081	2.30297	0.20715	1.7455	0.00854326	1.45968	0.117479
CATMA2a42040	chitinase, putative	At2g43620	1.90083	0.122928	4.13601	0.00416168	3.99896	0.00193103	1.1845	0.0493294	1.75247	0.0430176	2.10668	0.0240092	-0.0608218	0.836257	0.688987	0.145884	3.05929	0.0140654	3.54239	0.0949499	1.5979	0.14819	3.03836	0.0824776	3.90863	0.000927478	3.09547	0.0785942
CATMA1a00045	LHY (LATE ELONGATED HYPOCOTYL); DNA binding / transcription factor	At1g01060	1.40209	0.123199	0.719511	0.101144	0.105566	0.456885	1.45309	0.0541618	0.00996065	0.528339	0.4044	0.234365	0.803825	0.17701	0.474885	0.224135	0.077354	0.618046	0.885557	0.387044	0.686325	0.544266	0.0659535	0.694428	-0.950515	0.0795856	0.395372	0.514758
CATMA4a38840	HMA1 (Heavy metal ATPase 1); copper-exporting ATPase	At4g37270	1.17835	0.12608	0.666865	0.220317	0.276294	0.249951	0.617561	0.113927	1.17747	0.0526778	0.776066	0.0614428	0.626445	0.60712	0.529074	0.122769	1.92534	0.0189747	1.56136	0.120712	0.958383	0.19555	1.13888	0.158439	1.41338	0.0575633	0.996816	0.180319
CATMA1a10930	aspartyl protease family protein	At1g11910	1.07118	0.130603	0.269068	0.244691	0.726224	0.10673	0.953317	0.222904	0.342735	0.267621	0.23403	0.1932	-0.118884	0.746664	0.240688	0.240993	0.27632	0.323124	0.428306	0.253913	0.290617	0.488423	0.406764	0.343551	0.148646	0.419421	0.352177	0.440483
CATMA2c47275	unknown protein	At2g18690	1.19529	0.132876	2.15569	0.0177424	1.27005	0.0144747	1.42096	0.0150743	1.60233	0.0563442	1.79319	0.00555369	0.599013	0.572858	0.962062	0.0291789	1.33487	0.0767428	0.954301	0.377289	0.250962	0.564908	1.89095	0.277214	2.01829	0.00167737	3.48604	0.0482761
CATMA5a48460	BETA-OHASE 2 (BETA-CAROTENE HYDROXYLASE 2); beta-carotene hydroxylase	At5g52570	1.32236	0.132925	-0.178674	0.488814	-0.106514	0.404575	0.787591	0.0482323	0.291889	0.211268	0.266638	0.20789	1.04578	0.296952	0.571509	0.0984419	0.709473	0.333701	1.20551	0.222015	1.78402	0.248288	0.663783	0.217279	-0.0746563	0.513913	0.290527	0.493298
CATMA4a18125	CT-BMY (BETA-AMYLASE 3, BETA-AMYLASE 8); beta-amylase	At4g17090	1.0199	0.13323	0.109554	0.528063	-0.157654	0.37246	1.11676	0.0356137	0.7925	0.133239	0.754229	0.0407706	0.566272	0.276665	0.666049	0.0431099	0.411432	0.363125	0.413735	0.355576	0.313591	0.583108	0.922359	0.16775	0.000101817	0.567153	0.828358	0.23129
CATMA2a42780	DC1 domain-containing protein	At2g44370	1.17295	0.134083	2.01526	0.0732817	1.8986	0.00581979	0.853915	0.0495309	1.18351	0.0967578	1.6292	0.0203926	0.0533708	0.835838	0.136355	0.434354	0.873839	0.2111	0.574405	0.274534	-0.0729368	0.66879	1.88707	0.0794159	2.16524	0.00138495	2.52143	0.0377549
CATMA5c64755	unknown protein	At5g44565	0.995076	0.134928	-0.142849	0.439325	0.0422015	0.439151	0.0349131	0.541981	0.508295	0.100035	0.647481	0.0280159	0.0448686	0.819685	0.434819	0.125074	0.0347735	0.600571	0.247247	0.526603	0.519682	0.375867	1.65878	0.212868	0.258693	0.259321	0.582068	0.342252
CATMA3c57957	no match	no match	1.03836	0.140248	0.126057	0.42711	0.531337	0.0645092	0.773399	0.241021	0.830293	0.0962429	0.218616	0.21914	0.281157	0.660563	0.136894	0.350914	-0.515893	0.313384	0.039491	0.632468	0.533484	0.401092	0.324424	0.393388	-0.154563	0.454707	-0.447023	0.454791
CATMA2a46210	rubber elongation factor (REF) protein-related	At2g47780	1.34311	0.146221	0.580449	0.0804899	1.03278	0.102811	1.01411	0.0391601	0.634662	0.0773429	1.02995	0.0361676	1.33758	0.101357	0.929938	0.0441823	0.633238	0.236814	1.12915	0.282352	0.526356	0.491322	0.778951	0.271041	0.954129	0.029859	0.868821	0.22875
CATMA_GFT_02842	unknown protein	At2g25305 // At5g54215	1.61771	0.146954	-0.232444	0.319834	0.379059	0.163332	0.379917	0.34555	0.425586	0.336846	0.290461	0.22038	0.0346075	0.822537	0.245697	0.292103	0.00506183	0.633556	-0.0814865	0.567495	0.537733	0.469536	0.109684	0.627968	-0.020038	0.546407	-0.499992	0.490158
CATMA3a39300	protein kinase-related	At3g46280	1.67485	0.153701	2.68694	0.0378556	3.00541	0.00551795	1.03831	0.0438384	1.55143	0.109397	2.00323	0.0293719	0.0280553	0.841588	0.831207	0.0309135	1.90633	0.07076	2.47544	0.0501888	1.31799	0.153266	2.82077	0.128578	3.57634	0.000471638	2.89595	0.0248289
CATMA1c71339	ATUGT85A1/UGT85A1 (UDP-GLUCOSYL TRANSFERASE 85A1); UDP-glycosyltransferase/ glucuronosyltransferase/ transferase, transferring glycosyl groups / transferase, transferring hexosyl groups	At1g22400	1.12432	0.155256	0.924161	0.0473891	0.524673	0.113631	0.983113	0.0354058	0.891412	0.103552	0.785788	0.0407524	0.595057	0.343309	0.86306	0.0264813	1.96616	0.0382813	1.56656	0.106974	0.642863	0.362755	1.45095	0.112927	1.733	0.00430896	1.74214	0.0916642
CATMA4a02630	ATPMEPCRB; pectinesterase	At4g02330	1.23171	0.15636	1.50244	0.0509954	1.73272	0.0133223	0.983357	0.0739777	1.42248	0.083443	1.36778	0.0296035	0.532821	0.412175	0.947287	0.0776187	2.43311	0.0129343	2.64336	0.121373	1.52834	0.184127	1.4747	0.363798	1.15368	0.0368561	1.95036	0.268083
CATMA5c64201	unknown protein	At5g12420	1.04968	0.157764	2.35649	0.00909831	1.48521	0.013275	1.11322	0.0196132	1.261	0.0340953	1.82058	0.00220003	1.26258	0.118925	1.33187	0.0380066	0.684454	0.124459	0.735208	0.187386	0.376032	0.433828	2.16064	0.0706499	1.13766	0.0383638	1.99102	0.0714579
CATMA5c64171	protein kinase family protein	At5g11410	1.05466	0.158606	1.5866	0.0540966	1.23433	0.0110899	0.425549	0.173856	0.834455	0.0672892	1.13277	0.0107695	0.903936	0.110437	0.801911	0.0691399	0.362068	0.311717	1.53068	0.177643	0.500253	0.44365	1.6293	0.136701	0.779451	0.0473879	1.21092	0.141025
OPA008818	TCH3 (TOUCH 3)	At2g41100	1.02505	0.160257	1.52242	0.0107849	1.1166	0.0133482	0.693321	0.124038	1.33014	0.0774055	1.2157	0.020026	0.0339277	0.829319	0.108718	0.366707	1.21698	0.0604676	1.36605	0.113695	0.801099	0.214402	1.51457	0.197808	2.26591	0.00282222	2.08451	0.0509193
CATMA1a30720	AOX1D (ALTERNATIVE OXIDASE 1D); alternative oxidase	At1g32350	1.06234	0.168942	0.499568	0.0991436	0.786487	0.0617642	0.836929	0.0589691	0.677718	0.0949522	1.22417	0.017208	1.28819	0.377587	2.049	0.0458448	0.604184	0.179902	1.90759	0.241465	0.431871	0.39343	2.43102	0.0794159	1.44187	0.0593528	2.77765	0.0816735
CATMA5c65006	TCH4 (TOUCH 4); hydrolase, acting on glycosyl bonds / xyloglucan:xyloglucosyl transferase	At5g57560	1.04711	0.170102	1.12052	0.0633867	1.42351	0.0467493	0.332429	0.258057	0.919328	0.0467213	0.667159	0.0247094	0.0304745	0.832169	-0.219508	0.244303	2.53965	0.0133919	2.2434	0.119827	2.52497	0.0504516	0.870444	0.241122	1.14572	0.0143256	0.659526	0.291164
CATMA5c64756	unknown protein	At5g44575	1.58531	0.175151	3.47095	0.00247055	2.86775	0.00266444	1.30187	0.0177118	1.30251	0.0517546	1.83619	0.0201622	0.400909	0.744948	0.808943	0.0941414	2.39349	0.069193	2.54081	0.104286	1.82134	0.203389	2.54149	0.125416	2.81004	0.000622403	2.51451	0.104882
CATMA5c64457	meprin and TRAF homology domain-containing protein / MATH domain-containing protein	At5g26290	1.08409	0.176865	0.0635237	0.512702	0.450212	0.120895	1.00913	0.0920253	0.507555	0.136567	0.724839	0.0613801	0.461338	0.505427	0.501342	0.182891	-0.114757	0.540376	0.903213	0.124064	0.115026	0.671424	0.149551	0.589433	0.655078	0.124795	0.382972	0.48091
CATMA5a53360	xylose isomerase family protein	At5g57655	1.07891	0.178474	0.927844	0.168496	0.595188	0.0896116	0.618286	0.158187	0.671479	0.17982	0.897751	0.0323527	0.494278	0.69851	0.816576	0.0924011	0.691413	0.150116	0.855394	0.153173	0.605247	0.323319	0.861978	0.214402	0.845452	0.019879	1.02702	0.186852
CATMA_GFT_02692_new	MYB114 (myb domain protein 114); DNA binding / transcription factor	At1g66380 // At1g66390 // At1g66370 // At1g56650	1.29336	0.186942	0.279338	0.210853	1.65583	0.04998	1.79757	0.0307284	1.68883	0.0556597	1.2759	0.0179848	2.31168	0.150496	2.51876	0.00785017	1.03183	0.201562	1.63855	0.190822	1.19094	0.366392	2.83693	0.0738326	1.39513	0.0314156	2.0238	0.0780689
CATMA3c57449	avirulence-responsive protein, putative / avirulence induced gene (AIG) protein, putative	At3g28940	1.05031	0.188421	0.900454	0.0611202	0.446062	0.162405	0.416371	0.25712	1.53005	0.0872336	1.12239	0.0299179	0.353684	0.44244	0.532949	0.112329	1.04643	0.0767428	1.016	0.113695	0.625368	0.276648	1.20344	0.134787	1.7507	0.0368148	1.21413	0.125856
CATMA1c71794	17.6 kDa class I small heat shock protein (HSP17.6C-CI) (AA 1-156)	At1g53540	1.0653	0.190108	0.805488	0.0626704	0.351565	0.241603	1.02885	0.0277043	0.414348	0.240521	0.402857	0.244945	1.05921	0.241257	1.71667	0.0531048	0.844776	0.305164	1.71633	0.221156	0.888685	0.254487	2.82303	0.0808934	1.41674	0.0644885	1.42236	0.11037
OPA024600_rc	CYP83B1 (CYTOCHROME P450 MONOOXYGENASE 83B1); oxygen binding	At4g31500	1.28529	0.194611	0.0394418	0.559755	0.05954	0.40914	0.634971	0.126123	1.02045	0.065223	1.17495	0.0119743	0.667709	0.304456	0.0489128	0.49383	-0.454432	0.364026	-0.265475	0.46063	-0.101543	0.68665	1.03429	0.314246	0.459454	0.133894	0.491088	0.402722
CATMA2c47176	PR1 (PATHOGENESIS-RELATED GENE 1)	At2g14610	1.64366	0.198775	1.85521	0.0170504	1.7515	0.0615452	0.425224	0.212122	0.827153	0.259596	1.57015	0.0441456	0.644211	0.541793	0.355733	0.370534	2.55219	0.0208202	1.75846	0.318766	1.87547	0.155351	2.47939	0.252746	1.86077	0.0220704	2.69953	0.308542
CATMA1a64820_new	DNA binding / transcription factor	At1g75490	1.26146	0.199605	-0.40101	0.207711	-0.0380417	0.464054	0.472032	0.178944	-0.119838	0.421436	0.0385475	0.425076	0.0578862	0.82207	0.318962	0.317582	0.271031	0.497472	0.524651	0.356173	0.0175913	0.707826	1.34536	0.199161	0.733133	0.12172	1.01644	0.220967
CATMA2c47695	TCH3 (TOUCH 3)	At2g41100	1.36086	0.206943	1.59931	0.0139492	0.996225	0.0137322	0.746179	0.071936	1.74611	0.0466051	0.96617	0.0211317	-0.0768677	0.792429	0.238394	0.203269	1.04703	0.0767428	1.12314	0.140963	0.74183	0.245757	1.39564	0.229999	2.21665	0.00514617	1.8688	0.0816315
CATMA1a65020	unknown protein	No match	1.14903	0.210348	0.792372	0.118972	2.00017	0.00894006	1.7147	0.00547733	1.62715	0.0428778	1.98572	0.0101037	1.46322	0.260374	2.11241	0.0226685	0.97133	0.142915	1.82003	0.157741	0.220928	0.598957	1.67282	0.272578	1.25938	0.0262709	2.32028	0.0916642
CATMA1a61275	serine-type endopeptidase inhibitor	At1g72060	1.20788	0.215946	2.53854	0.0115674	1.77284	0.00301776	0.755486	0.0725591	1.16797	0.0846094	1.24221	0.0260058	-0.217055	0.795909	0.0547465	0.468925	1.37919	0.15809	1.79515	0.0592011	0.383655	0.430586	1.51733	0.10816	2.23938	0.00380161	2.17509	0.0376078
CATMA3a08380	ATEXO70H4 (exocyst subunit EXO70 family protein H4); protein binding	At3g09520	1.04016	0.218681	0.335903	0.396141	-0.987727	0.121431	0.48313	0.194077	0.236602	0.278525	0.729018	0.100861	0.567525	0.536225	0.88686	0.0447576	0.540965	0.18542	1.09107	0.263563	0.142754	0.6562	2.06164	0.242884	0.751808	0.163822	1.21675	0.12516
CATMA1a08916	expressed protein	At1g10090	1.02267	0.219618	0.839645	0.13252	0.958886	0.0108845	0.35392	0.304985	1.198	0.0787438	1.07823	0.0109253	0.061714	0.821452	0.648039	0.145627	0.974285	0.0766456	1.89122	0.133483	1.09277	0.179033	1.74783	0.088494	1.72406	0.0160543	2.55361	0.0441331
CATMA4a31790	GDSL-motif lipase/hydrolase family protein	At4g30140	1.19853	0.247579	-0.245319	0.392287	-0.166757	0.367522	1.279	0.0317302	1.39359	0.0515584	1.3309	0.00872058	1.08368	0.379255	1.41228	0.0802819	0.463165	0.301358	0.708985	0.303743	0.401374	0.55096	1.11116	0.136787	0.58496	0.275195	1.04061	0.248647
OPA011754_rc	jacalin lectin family protein	At3g16460	1.00452	0.247653	2.01112	0.00500184	1.57647	0.00402292	0.907943	0.0749264	1.57733	0.0131913	1.89889	0.00181432	0.877672	0.613689	1.77608	0.00885556	0.371586	0.413556	0.458024	0.408146	-0.337242	0.503188	2.18354	0.0794159	2.16983	0.00362664	1.14532	0.288795
CATMA1a64300	ORA47; DNA binding / transcription factor	At1g74930	1.03686	0.260088	-0.162943	0.362846	-0.266677	0.171634	0.284237	0.407346	0.0883326	0.478584	-0.100327	0.417379	0.874748	0.47303	0.108108	0.424544	1.94528	0.0658738	0.747747	0.359719	0.375074	0.502293	0.893019	0.214402	0.298231	0.278391	-0.314122	0.468253
CATMA3c57892	PBF1 (20S proteasome beta subunit F1); peptidase	At3g60820	1.00058	0.283768	-0.083123	0.488613	0.162211	0.238677	-0.028415	0.543722	0.23658	0.258238	0.0615207	0.364801	-0.0874408	0.770384	0.263072	0.243008	-0.0681187	0.566332	0.324991	0.325772	-0.0067815	0.713827	-0.0955539	0.654353	0.0336763	0.522788	-0.158012	0.608138
OPA022124	PR1 (PATHOGENESIS-RELATED GENE 1)	At2g14610	1.21618	0.284346	1.97887	0.0414173	1.63224	0.0729544	0.350384	0.349813	1.38492	0.102735	1.73625	0.0653575	0.844804	0.445006	0.42803	0.367133	2.40037	0.0189747	1.29756	0.34738	0.465137	0.513654	2.49137	0.186816	2.24226	0.024214	1.98473	0.333448
CATMA5c64254	KIN2 (COLD-RESPONSIVE 6.6)	At5g15970	1.05128	0.300627	0.654465	0.386803	-0.135205	0.436746	2.10045	0.00437147	1.66003	0.0706537	2.73326	0.00128693	1.52183	0.110437	1.51697	0.0197247	0.646594	0.299281	0.243613	0.573107	0.739457	0.430718	1.50035	0.138016	0.704958	0.144043	0.75849	0.252839
CATMA_GFT_00849	transposable element gene	At2g24930 // At3g30645 // At4g04820 // At4g07452	1.07025	0.31023	-0.44803	0.111732	0.875271	0.0587968	0.330333	0.304765	0.590443	0.119391	0.152007	0.344255	-0.461254	0.641915	-0.12322	0.341312	-0.083446	0.588363	0.600772	0.392435	-0.0597367	0.68665	-0.297156	0.46737	-0.0924996	0.491584	-1.97237	0.0615447
CATMA3d02932	legume lectin family protein	At3g16530	1.0059	0.349132	1.90009	0.0941748	2.22893	0.0210663	1.68456	0.123691	0.717737	0.3201	0.712845	0.130594	-0.567715	0.360747	0.923966	0.0703662	3.11424	0.137984	1.70931	0.303177	1.41519	0.19313	2.27691	0.0704112	0.429079	0.350645	4.19862	0.0792796
CATMA3a13940	CYP72A8 (cytochrome P450, family 72, subfamily A, polypeptide 8); oxygen binding	At3g14620	0.99492	0.0796502	1.11979	0.021486	1.15408	0.0156274	1.23854	0.021946	0.938796	0.0627512	1.25039	0.0102207	1.23671	0.311761	0.978384	0.0210498	1.45317	0.0458329	1.97265	0.123316	1.35061	0.189426	1.78691	0.207172	1.22938	0.00755731	2.13735	0.0626455
CATMA2a45255	ATMTP1/MTP1/ZAT1 (ZINC TRANSPORTER OF ARABIDOPSIS THALIANA); zinc ion transmembrane transporter	At2g46800	0.994909	0.0254015	0.431749	0.151301	0.326413	0.123761	0.60339	0.11454	0.841871	0.0839536	0.847162	0.0409505	0.768468	0.318152	0.796237	0.0653558	0.714373	0.155923	0.844781	0.165828	0.506725	0.327696	1.04459	0.155634	0.845489	0.0645007	0.595144	0.31248
CATMA3a47500	hypothetical protein	At3g54550	0.993464	0.0535977	0.615264	0.0769042	0.150688	0.270913	0.920985	0.0761335	0.530131	0.186427	1.01806	0.0107695	0.352981	0.538135	0.851176	0.0443189	0.67455	0.132211	0.816667	0.321355	0.821893	0.225672	1.29677	0.12617	1.01467	0.036283	1.57089	0.181463
CATMA3a55120	O-methyltransferase family 3 protein	At3g61990	0.991871	0.0852465	0.327342	0.183777	0.717101	0.0786343	0.888696	0.0355357	0.43801	0.135151	0.804853	0.0212971	1.00318	0.127619	0.796491	0.0777232	0.73018	0.130611	1.06928	0.196305	0.394529	0.51535	1.30011	0.122719	0.622035	0.0867637	1.1939	0.131542
CATMA3a21080	4CL5 (4-COUMARATE:COA LIGASE 5); 4-coumarate-CoA ligase	At3g21230	0.98905	0.0159351	0.328968	0.209183	0.312155	0.211921	1.4587	0.0307284	0.774865	0.111491	1.09549	0.0141001	1.64947	0.101255	1.33724	0.0416566	0.593803	0.193294	0.902844	0.342929	0.296286	0.58159	2.63909	0.0704112	1.30874	0.041201	2.05236	0.123694
CATMA5a21320	expressed protein	At5g23850	0.987521	0.0311753	0.637592	0.0813144	0.808194	0.0329251	0.864162	0.0750767	0.684968	0.0758379	0.790171	0.0289907	0.620617	0.226202	0.648361	0.055899	0.921865	0.166149	1.23776	0.153814	0.933846	0.277936	0.828053	0.184215	0.682696	0.0330942	1.17791	0.251427
CATMA3c57262	unknown protein	At3g17800	0.984151	0.0776281	0.0649517	0.50857	0.208917	0.304966	0.362293	0.174244	0.756397	0.0605177	0.544035	0.0378146	0.753324	0.387006	0.527424	0.123704	0.0537039	0.599161	0.519882	0.288116	0.814477	0.245757	0.490344	0.388818	-0.237589	0.281416	0.176674	0.590141
CATMA2a38380	CZF1/ZFAR1; transcription factor	At2g40140	0.983754	0.0184386	1.36909	0.0549391	0.655516	0.021535	0.884993	0.0493294	0.892194	0.074154	0.81458	0.043844	0.535744	0.495993	0.414476	0.100451	0.36278	0.303629	0.317459	0.341339	-0.114144	0.649078	1.24463	0.148079	1.09601	0.0205666	1.21796	0.129388
CATMA3a07533	ATPK19 (ARABIDOPSIS THALIANA PROTEIN KINASE 19); kinase	At3g08720	0.983418	0.0604848	1.32334	0.0300103	0.966909	0.0108528	1.58094	0.0174477	1.8402	0.038898	1.456	0.0109336	0.828899	0.311761	1.26812	0.0178352	1.69889	0.0505958	1.18824	0.246503	0.226216	0.618565	2.35672	0.254429	1.59122	0.00426832	3.34324	0.127672
CATMA5a08415	SDH3-2	At4g32210	0.982471	0.0293895	0.657279	0.125482	0.827	0.0180643	0.774911	0.0499862	0.406119	0.211835	0.721409	0.0215515	0.753705	0.154842	0.465279	0.136382	0.473582	0.260714	1.13163	0.129584	0.255367	0.604048	0.90763	0.183555	0.269107	0.287882	0.720823	0.272218
CATMA1c72161	isoflavone reductase, putative	At1g75300	0.982228	0.106273	-0.549813	0.0929926	-0.111351	0.336484	0.47552	0.112291	0.741327	0.0653115	0.798187	0.0257578	0.839984	0.162168	1.29857	0.0230577	0.191316	0.415407	0.65114	0.168441	0.254279	0.531888	0.729053	0.207172	0.798368	0.075698	0.380749	0.419739
CATMA3a10850	universal stress protein (USP) family protein	At3g11930	0.981711	0.0248503	0.429189	0.189018	0.221519	0.170964	0.794994	0.059572	0.915091	0.0580617	0.892398	0.0178949	0.769797	0.27315	1.16313	0.0438311	0.652627	0.162716	0.706043	0.24855	0.131316	0.659485	0.845768	0.199247	1.09422	0.0290861	0.883783	0.240839
CATMA4c42473	major latex protein-related / MLP-related	At4g23680	0.981079	0.0865169	0.658188	0.0605562	1.22677	0.0137322	0.930517	0.0409118	1.31128	0.0276103	1.28696	0.00768311	0.883708	0.292123	1.36057	0.0149906	1.4071	0.0852637	1.63265	0.075909	1.7181	0.127222	2.06078	0.0904911	1.14321	0.0119163	2.04391	0.0415611
CATMA3a52785	OASC (O-ACETYLSERINE (THIOL) LYASE ISOFORM C); cysteine synthase	At3g59760	0.98095	0.0265046	0.504728	0.09683	0.406332	0.090694	1.0304	0.0314014	0.975527	0.0428546	0.868535	0.0191621	0.701058	0.189965	0.823875	0.0302421	0.730053	0.12886	0.760069	0.162589	1.2448	0.128531	0.838466	0.173057	0.818183	0.0251955	0.939932	0.209943
CATMA1a41480	SCL3 (SCARECROW-LIKE 3); transcription factor	At1g50420	0.980675	0.0387913	0.697394	0.144698	0.250767	0.245194	1.35969	0.0499862	0.658169	0.0795795	0.887599	0.0273526	0.765196	0.266868	0.864247	0.0292125	0.413412	0.357437	0.746004	0.233579	0.765684	0.310343	0.957688	0.161882	0.286225	0.330245	0.465858	0.420369
CATMA1a36320	formin homology 2 domain-containing protein / FH2 domain-containing protein	At1g42980	0.9797	0.027709	0.662817	0.112741	0.487999	0.0830404	1.01932	0.0356137	1.06807	0.0358734	1.45524	0.0117946	1.49992	0.105063	1.05123	0.0599948	0.416923	0.260714	0.444677	0.435038	0.126219	0.627704	1.45042	0.192611	1.03132	0.0484289	1.03819	0.324023
CATMA4a15083	APS3 (ATP sulfurylase 2); sulfate adenylyltransferase (ATP)	At4g14680	0.979606	0.105347	0.16697	0.385007	0.0808408	0.365398	0.285715	0.287516	0.681492	0.0633185	0.425461	0.065994	0.452547	0.509037	0.770565	0.0392247	0.764525	0.10122	0.891682	0.227441	0.6418	0.256169	0.542791	0.258815	0.77918	0.0649407	1.1289	0.224084
CATMA1a22180	major latex protein-related / MLP-related	At1g23120	0.978878	0.0632752	0.537925	0.0909835	0.817505	0.0555567	1.01165	0.0356383	1.07712	0.0774437	1.98947	0.00412893	1.34459	0.283665	1.47007	0.0436538	0.586472	0.180678	0.598747	0.380439	-0.230605	0.5888	2.96794	0.0713035	1.41238	0.0298512	1.81389	0.201417
CATMA_GFT_01659	kelch repeat-containing F-box family protein	At4g19330 // At4g19250	0.978444	0.194358	0.439007	0.142546	0.790011	0.043994	0.67847	0.0912472	0.729444	0.0754831	1.12328	0.0266804	0.178324	0.713149	-0.00369871	0.51943	0.83605	0.0852637	0.154682	0.581727	0.0305226	0.706951	-0.458039	0.548994	0.547343	0.0649755	0.409224	0.439454
CATMA3c57739	glutamate-ammonia ligase	At3g53180	0.977527	0.030993	0.807166	0.107242	0.630621	0.0332582	0.750764	0.0647472	0.661751	0.0862895	1.0728	0.00813825	1.05916	0.153052	0.955206	0.0302421	0.735717	0.210997	1.49092	0.0983275	0.147852	0.620978	0.902948	0.162617	1.01424	0.0504866	1.25301	0.212136
CATMA5a43205	ATERF-2/ATERF2/ERF2 (ETHYLENE RESPONSE FACTOR 2); DNA binding / transcription activator/ transcription factor	At5g47220	0.976964	0.0580152	0.611122	0.115856	0.825637	0.0496985	0.958404	0.0417653	1.22192	0.0575384	1.10048	0.00808953	0.252684	0.677542	0.622239	0.0752376	0.786244	0.146493	0.975548	0.182087	0.767697	0.290767	0.962341	0.154093	1.39798	0.00536994	1.69325	0.068935
CATMA2d02878	LTP2 (LIPID TRANSFER PROTEIN 2); lipid binding	At2g38530	0.976452	0.106462	3.49851	0.00247055	3.61946	0.00246293	1.25077	0.0582135	1.00092	0.0548509	0.880526	0.020828	0.368606	0.452237	0.656502	0.111311	2.01357	0.0810713	2.56625	0.0269261	2.43305	0.0155414	1.11323	0.202169	1.0804	0.0182743	1.13702	0.20897
CATMA5a60510	trehalose-6-phosphate phosphatase, putative	At5g65140	0.976231	0.199675	0.466891	0.125328	0.181938	0.373081	0.600713	0.139669	-0.354242	0.406126	0.2655	0.163017	0.982482	0.0914441	0.664063	0.133649	0.611559	0.236228	0.696709	0.360768	0.680948	0.413794	0.610076	0.302014	0.0702648	0.470632	1.18013	0.135661
CATMA3a50150	unknown protein	No match	0.97602	0.113749	-0.102542	0.458463	-0.370034	0.283795	1.08432	0.0771393	-0.0332569	0.500108	0.634538	0.044862	1.09826	0.127619	0.817277	0.0339649	1.11333	0.116754	0.674288	0.377278	0.685892	0.37214	1.78445	0.135444	0.485085	0.0856977	1.82746	0.206644
CATMA5a61270	unknown protein	No match	0.97597	0.112791	0.4383	0.123017	0.763801	0.043563	1.24452	0.0189724	0.416401	0.205067	1.26703	0.00872058	0.749351	0.398497	1.23765	0.0256143	0.845766	0.150617	0.860699	0.177103	0.645096	0.388702	2.50419	0.110822	1.2909	0.0162416	1.63107	0.0714579
CATMA2a21655	NRAMP3 (NRAMP metal ion transporter 3); manganese ion transmembrane transporter/ metal ion transmembrane transporter	At2g23150	0.975346	0.0261411	0.358863	0.151236	0.623326	0.033191	0.502805	0.117604	0.685084	0.0621389	0.731203	0.0286672	0.910382	0.140885	0.871071	0.0429833	1.23974	0.052387	1.40439	0.0666234	1.58037	0.0924669	0.88674	0.204228	0.737341	0.0458997	0.677179	0.276567
CATMA5a04000	expressed protein	At5g04830	0.975181	0.0501459	0.498883	0.168955	0.519471	0.0931599	0.853047	0.0544314	0.743154	0.0710733	0.741245	0.0300967	0.961663	0.231203	0.870896	0.0323431	0.361872	0.344868	0.442235	0.327082	0.509934	0.375729	0.588673	0.252259	0.245872	0.23354	0.697784	0.283008
CATMA5a13750	ankyrin repeat family protein	At5g15500	0.974433	0.0593087	2.40596	0.00743052	2.403	0.0479219	1.23327	0.0221557	0.634151	0.0746586	1.348	0.0142199	1.41025	0.108761	1.18937	0.0180513	1.42291	0.104523	1.25901	0.227441	2.08984	0.0783123	2.08525	0.105371	0.797699	0.0465418	2.09516	0.0415611
CATMA5a00890	ATOFP1/OFP1 (ARABIDOPSIS THALIANA OVATE FAMILY PROTEIN 1); protein binding / transcription repressor	At5g01840	0.973959	0.172224	0.0422264	0.523232	0.16901	0.373632	1.22172	0.0145681	0.67784	0.0839004	0.974175	0.032901	1.08093	0.0818877	0.887368	0.0432702	1.43082	0.0982036	1.31023	0.189953	1.20692	0.31394	1.62983	0.0947454	0.900522	0.0492018	1.70166	0.0593527
CATMA5a62530	MAPKKK19 (Mitogen-activated protein kinase kinase kinase 19); kinase	At5g67080	0.973927	0.0253469	-0.084305	0.455232	0.619504	0.07882	0.84571	0.0653157	0.715638	0.0846357	0.551514	0.124013	0.836732	0.455367	1.19155	0.0443189	0.583269	0.211141	1.17677	0.345775	0.654733	0.286682	2.28074	0.155106	0.644875	0.101086	1.74755	0.0674962
CATMA2d02731	ATGSTZ1 (GLUTATHIONE S-TRANSFERASE 18); glutathione transferase	At2g02390	0.973864	0.024557	0.874086	0.0623035	0.951999	0.0510279	0.953791	0.0493294	1.24342	0.0540526	1.22307	0.00620789	0.914153	0.239178	1.1304	0.0264813	0.795082	0.143106	0.992635	0.140963	0.537298	0.311686	1.10098	0.142906	1.09421	0.0140863	1.38903	0.170383
CATMA_GFT_02692	MYB114 (myb domain protein 114); DNA binding / transcription factor	At1g66380 // At1g66390 // At1g66370 // At1g56650	0.973583	0.12459	-0.0142888	0.557484	0.481952	0.123912	0.476966	0.135712	0.403991	0.203286	0.680169	0.0513368	1.1079	0.297926	1.16825	0.0466483	0.54238	0.217902	0.153379	0.501496	-0.11468	0.666359	1.81718	0.193516	0.929504	0.0808812	0.171899	0.610113
CATMA2a37790	unknown protein	At2g39520	0.973142	0.126544	1.47978	0.0528787	1.50494	0.00551795	1.28772	0.0191392	1.62091	0.0440976	1.68416	0.0177714	0.721443	0.523456	1.13907	0.0185348	1.27338	0.0673516	0.801651	0.284489	0.350933	0.542522	2.43259	0.150875	1.42408	0.00479239	2.61734	0.0569884
CATMA5c64283	WD-40 repeat family protein	At5g17370	0.973073	0.106948	-0.51354	0.250413	-0.501421	0.270543	-0.199569	0.42133	0.287317	0.421249	0.377873	0.177751	-0.00160563	0.845058	-1.21294	0.0656404	0.00133056	0.634844	0.24964	0.442478	-0.0812322	0.69265	-0.341404	0.536769	0.131654	0.432181	0.118595	0.644158
CATMA2c47500	protein phosphatase 2C, putative / PP2C, putative	At2g30020	0.971558	0.0104637	0.6893	0.125302	0.569688	0.0838072	0.767721	0.0551648	1.32291	0.0224679	0.886395	0.0229832	0.872479	0.373095	1.09379	0.0268293	1.30507	0.0352333	0.793973	0.322983	0.0281139	0.704672	1.21379	0.291674	0.794134	0.0398072	1.16982	0.139562
CATMA3a44780	CAX3 (cation exchanger 3); cation:cation antiporter	At3g51860	0.970848	0.0350481	2.36848	0.00268969	1.80699	0.0168703	1.47188	0.0380776	0.963025	0.0417722	1.50946	0.0116282	1.73412	0.0345325	1.37977	0.0265545	1.84882	0.129559	1.99348	0.0761165	2.53906	0.0530186	2.2425	0.207343	0.613847	0.0422503	2.36286	0.0636098
CATMA2c47201	glycine-rich protein	At2g15780	0.969717	0.0319327	1.55252	0.0275941	1.21296	0.0178707	0.913107	0.0994176	0.945163	0.0406357	0.665799	0.0451319	1.28896	0.152645	1.35345	0.236982	1.58255	0.040542	2.3491	0.121399	0.568021	0.425346	2.57554	0.0688097	1.33911	0.050689	1.96448	0.0993811
CATMA5a39635	APS4	At5g43780	0.969135	0.0432492	0.120726	0.455406	0.284647	0.204461	0.844359	0.0802491	1.14711	0.0449823	0.896972	0.0285665	0.797688	0.319613	0.8803	0.0900024	0.329354	0.314238	0.522942	0.221205	0.426683	0.4154	0.466194	0.296459	0.769512	0.0990196	0.992781	0.231193
CATMA3c57912	ATARFA1E (ADP-RIBOSYLATION FACTOR A1E); GTP binding / phospholipase activator/ protein binding	At3g62290	0.968241	0.104604	0.455336	0.112974	0.198936	0.26336	0.225344	0.323574	0.449213	0.279995	1.05298	0.0895339	-0.0673134	0.791394	0.0506017	0.46283	0.366009	0.274425	0.641528	0.170369	0.47237	0.343514	0.522332	0.274447	0.38219	0.138416	0.345475	0.445529
CATMA5a44320	thioesterase family protein	At5g48370	0.968108	0.0121881	0.992106	0.0858822	0.646934	0.045158	0.933034	0.0545021	0.379162	0.361956	1.14573	0.0190037	0.474037	0.339945	0.628729	0.0514469	0.509391	0.282559	0.497586	0.23269	0.0808096	0.671961	0.989565	0.183751	0.978168	0.018976	1.14476	0.266794
CATMA2a25930	glycosyl hydrolase family 17 protein	At2g27500	0.967481	0.0977822	0.594941	0.0754673	0.613287	0.0276408	1.01837	0.0700408	1.45742	0.0389052	1.3287	0.025205	0.872204	0.217549	1.19933	0.0792371	1.81456	0.0169764	1.514	0.110362	1.05629	0.15721	1.45917	0.248831	1.69753	0.0247858	1.93993	0.145917
CATMA1a26405	PUP1 (PURINE PERMEASE 1); purine transmembrane transporter	At1g28230	0.967204	0.0325499	-0.696509	0.0788921	-0.045383	0.454366	1.25362	0.0493294	1.70599	0.0115299	1.27511	0.0101037	1.55684	0.0981156	1.49813	0.0132636	0.292195	0.339632	0.426267	0.304152	0.0469272	0.694702	1.1093	0.241969	0.551102	0.208165	1.01709	0.346417
CATMA1c71411	unknown protein	At1g27030	0.966756	0.0840901	-0.149044	0.390908	0.715115	0.0178712	1.08842	0.0208421	1.15729	0.0548509	1.23975	0.0119743	1.06006	0.169141	1.07302	0.0339649	0.302537	0.320707	0.301026	0.437563	-0.0204972	0.70919	1.01296	0.18362	1.1192	0.0444351	0.500722	0.351641
CATMA2a44340	expressed protein	At2g45930	0.96588	0.0577123	0.977667	0.110391	0.353371	0.126821	0.540872	0.122221	0.600319	0.0891312	2.22021	0.0127142	1.11181	0.234269	1.48146	0.0210236	0.109463	0.521228	0.333729	0.487377	0.174444	0.587693	2.63932	0.0688097	1.29684	0.0120001	1.36101	0.215645
CATMA1b06874	APX1 (ASCORBATE PEROXIDASE 1); L-ascorbate peroxidase	At1g07890	0.965793	0.0467252	0.937369	0.0278646	0.964491	0.0193238	0.69804	0.154433	0.876357	0.0685029	0.880194	0.0173926	0.722283	0.213283	0.786711	0.0315716	0.977117	0.127812	1.09771	0.121953	0.993153	0.181181	1.05342	0.157644	1.01723	0.0129634	1.00917	0.194097
CATMA5c64845	leucine-rich repeat family protein	At5g49290	0.965273	0.203495	-0.125872	0.394149	-0.116809	0.419066	-0.340897	0.200556	0.889977	0.0764853	0.242949	0.287986	-0.625007	0.312217	0.310183	0.380965	0.278823	0.354641	0.335902	0.450279	-0.0172697	0.706951	-0.159803	0.643257	0.268481	0.196589	-0.0555546	0.697064
CATMA1a24260	AP2 domain-containing transcription factor, putative	At1g25560	0.964987	0.0639426	0.414366	0.209561	0.747611	0.0873861	0.367522	0.179169	0.712845	0.0587152	0.181566	0.232116	-0.0991942	0.802857	-0.00900758	0.511285	1.06177	0.100232	1.28435	0.127359	0.691688	0.240614	0.494513	0.378362	0.503429	0.0973465	0.982098	0.263481
CATMA3a08470	myb family transcription factor	At3g09600	0.964931	0.033405	0.236163	0.279711	0.504613	0.0631159	0.139359	0.484994	0.00202925	0.533311	0.283122	0.203641	0.478761	0.456306	0.4923	0.103115	-0.247798	0.44666	0.70948	0.316188	0.986165	0.304986	0.65975	0.255871	-0.487971	0.197665	0.338042	0.449765
CATMA4a40490	EDS5 (ENHANCED DISEASE SUSCEPTIBILITY 5); antiporter/ transporter	At4g39030	0.964268	0.0433624	0.640056	0.0727972	0.420361	0.0913318	0.601283	0.103833	1.24019	0.0818819	0.420464	0.110381	1.0719	0.0942122	0.76272	0.0369864	1.40604	0.0367008	1.51727	0.145975	1.18317	0.267565	1.37683	0.164859	0.856937	0.0339607	1.96569	0.047515
CATMA4a40240	calcium-binding EF hand family protein	At4g38810	0.964082	0.0210875	0.309722	0.195307	0.0324162	0.458142	0.679293	0.0617042	0.832491	0.0517723	0.526643	0.0456152	0.835067	0.246925	0.707363	0.0688554	0.537115	0.219281	0.634503	0.195946	0.453943	0.397558	0.633043	0.229306	0.143944	0.404202	0.591833	0.332202
CATMA2a37440	nodulin family protein	At2g39210	0.962481	0.0569408	2.00982	0.0333226	1.67576	0.0100247	0.853754	0.070393	0.961448	0.0843611	1.42185	0.0233592	0.0454951	0.832169	0.344029	0.172943	1.70154	0.0975195	1.50772	0.0571111	1.19503	0.216044	1.3528	0.132416	1.87144	0.00218842	2.1364	0.103881
CATMA3a52100	ATPAO3 (POLYAMINE OXIDASE 3); oxidoreductase	At3g59050	0.962455	0.0555489	0.133961	0.394805	-0.0670062	0.416309	0.937472	0.0296972	0.885823	0.0526778	0.982953	0.0143471	1.19884	0.136395	1.10972	0.0340721	0.672542	0.196324	0.535697	0.388233	0.435753	0.543738	1.72193	0.204402	0.949075	0.050299	0.928581	0.219284
CATMA1a66590	glutaredoxin, putative	At1g77370	0.960484	0.0198907	0.554054	0.0800427	0.761307	0.0160172	1.01213	0.0413982	0.806631	0.0532375	0.981735	0.0126934	0.672297	0.243641	0.956484	0.0404806	1.05145	0.0797368	1.2484	0.0983919	0.830755	0.215588	1.17091	0.136707	1.1726	0.0257621	1.10553	0.200431
CATMA2d02863	unknown protein	At2g32200	0.960431	0.0912852	0.55299	0.0948396	0.153431	0.31029	0.844659	0.0514298	0.655585	0.0661112	0.815047	0.0159818	0.837746	0.247249	0.643894	0.0726418	0.0903724	0.595408	0.331669	0.371863	0.429199	0.540699	1.60125	0.402149	0.750543	0.0621531	0.878975	0.216604
CATMA5c64933	unknown protein	At5g54130	0.960271	0.104951	-0.203511	0.44772	-0.26813	0.353654	0.442758	0.212122	0.279771	0.334931	0.446893	0.16429	0.381099	0.454996	0.426492	0.107407	-0.481083	0.407533	-0.121274	0.596517	0.320602	0.568441	-0.115535	0.613694	-1.03128	0.0484217	-0.46039	0.376999
CATMA1c71135	similar to RXW8 [Arabidopsis thaliana] (TAIR:AT1G58520.1); similar to hypothetical protein OsI_012954 [Oryza sativa (indica cultivar-group)] (GB:EAY91721.1); similar to hypothetical protein OsJ_011922 [Oryza sativa (japonica cultivar-group)] (GB:EAZ28439.	At1g10070	0.959784	0.290108	0.981795	0.0917683	1.17924	0.00636581	0.412738	0.234198	1.57204	0.0322645	1.18668	0.0144206	-0.0186793	0.840267	0.490384	0.188987	0.799162	0.306646	1.26427	0.205449	0.588431	0.305482	2.60849	0.134469	1.71213	0.00289724	2.91347	0.045912
CATMA1a61280	serine-type endopeptidase inhibitor	At1g72060	0.959258	0.15636	2.33872	0.018492	1.31732	0.00866192	0.598155	0.0938003	0.853801	0.112452	1.08827	0.0369518	-0.154334	0.804837	0.000498818	0.520576	1.19737	0.0604676	1.01116	0.107855	0.866926	0.254487	1.02928	0.148079	1.85076	0.00295507	1.31145	0.117486
CATMA1a18660	JMT (JASMONIC ACID CARBOXYL METHYLTRANSFERASE); jasmonate O-methyltransferase	At1g19640	0.958172	0.0210861	0.0886189	0.455367	0.22091	0.236062	0.813673	0.185193	0.410196	0.181114	0.736497	0.0408426	2.01567	0.016251	1.50559	0.0312349	0.920508	0.119585	0.82033	0.316147	1.22239	0.295574	1.8639	0.102326	0.811796	0.0617051	1.06545	0.387336
CATMA3a48400	glycosyl hydrolase family 17 protein / beta-1,3-glucanase, putative	At3g55430	0.957904	0.062601	0.672678	0.11504	0.466105	0.0976728	0.672881	0.087649	1.10409	0.0585681	0.964044	0.0410728	0.455373	0.526335	0.631222	0.111799	0.823608	0.126352	1.01173	0.153173	1.17413	0.121375	1.07059	0.281518	0.933135	0.0785154	1.04202	0.199113
CATMA5a28900	XGD1 (XYLOGALACTURONAN DEFICIENT 1); catalytic	At5g33290	0.957856	0.0189961	0.290778	0.249144	0.648975	0.0663573	0.963004	0.131766	1.06991	0.0814381	1.01295	0.0358459	1.04068	0.111302	0.985918	0.0493493	0.999053	0.0925548	1.35339	0.0723561	0.86724	0.278543	1.15728	0.237821	1.18561	0.0334219	1.9277	0.0943746
CATMA5c64481	SFP1; carbohydrate transmembrane transporter/ sugar:hydrogen ion symporter	At5g27350	0.957571	0.0273023	0.589139	0.0958705	0.513031	0.0546593	0.92791	0.0368567	1.23981	0.0369178	1.14727	0.0155153	0.942932	0.17404	0.723506	0.106574	0.894327	0.0852637	0.875823	0.187386	0.232277	0.540428	0.937652	0.154657	1.01101	0.0518883	1.16679	0.15155
CATMA4a36010	EDA9 (embryo sac development arrest 9); NAD binding / amino acid binding / binding / catalytic/ cofactor binding / oxidoreductase, acting on the CH-OH group of donors, NAD or NADP as acceptor / phosphoglycerate dehydrogenase	At4g34200	0.956832	0.0479924	-0.0423127	0.542892	0.340408	0.10526	0.756211	0.0745233	0.309751	0.232373	0.501286	0.0713248	0.598233	0.237013	0.730092	0.0343632	0.676365	0.198827	1.07899	0.266367	0.381458	0.48479	0.763018	0.231807	0.587371	0.0774252	1.12642	0.2464
CATMA4c42486	mitochondrial substrate carrier family protein	At4g24570	0.956825	0.111426	1.01185	0.10788	1.09083	0.00866192	0.948528	0.0401396	2.015	0.0173716	1.44263	0.0203926	0.45184	0.63764	0.477342	0.126391	2.19323	0.0216167	1.9068	0.106974	2.02487	0.0531838	1.00669	0.22416	1.15692	0.0268222	1.42459	0.111914
CATMA2c47194	UGT73B5 (UDP-GLUCOSYL TRANSFERASE 73B5); UDP-glycosyltransferase/ transferase, transferring glycosyl groups	At2g15480	0.956761	0.0200627	2.13585	0.0414048	1.06753	0.0288958	1.14491	0.0405075	1.28628	0.0683575	1.34652	0.00625196	0.980289	0.261908	1.5123	0.042164	0.532157	0.186152	1.11184	0.208246	0.414818	0.408008	1.89086	0.154303	1.55633	0.0343161	1.95053	0.0508922
CATMA4a24960	CRK13/HIG1; kinase	At4g23210	0.95636	0.228039	1.66337	0.0136903	1.36252	0.0140251	1.0525	0.0639542	0.714257	0.163866	1.03246	0.0456795	0.653413	0.252481	0.785643	0.0429833	0.809288	0.0977045	0.948297	0.30451	0.386999	0.45398	1.80336	0.229999	1.24367	0.0335336	2.06848	0.150876
CATMA5a58270	AHA11 (ARABIDOPSIS H(+)-ATPASE 11); ATPase	At5g62670	0.955097	0.0276033	0.669257	0.157925	0.682468	0.0451705	0.837794	0.0598784	0.752673	0.0780629	0.907792	0.013148	0.672764	0.289995	0.76764	0.0429833	2.00295	0.0223121	0.703495	0.262801	0.453082	0.541725	0.938126	0.160027	0.952895	0.0226144	1.77829	0.0827726
CATMA2a34860	expressed protein	At2g36630	0.954096	0.0703614	0.889185	0.072073	0.357021	0.10566	0.752081	0.0636128	0.412276	0.19625	0.352724	0.125051	0.689422	0.375914	0.692138	0.0621201	0.406626	0.372617	0.363117	0.378926	0.518329	0.343337	0.145345	0.588603	-0.41923	0.255446	0.141917	0.621655
CATMA4a24800	protein kinase, putative	At4g23050	0.954011	0.0356507	0.507705	0.096299	0.368094	0.209004	0.802064	0.0529541	1.18816	0.0269601	1.45223	0.00777548	1.41629	0.0479174	1.2192	0.027613	1.16727	0.155923	0.990955	0.168441	0.689844	0.354395	1.06158	0.148079	0.94902	0.0333163	1.80548	0.0569884
CATMA5a53530	CER3/FLP1/WAX2/YRE (ECERIFERUM 3); catalytic	At5g57800	0.953523	0.121049	0.417126	0.151565	0.455683	0.0865809	0.678884	0.0739076	0.575327	0.0990636	0.770045	0.0281555	0.976212	0.191001	0.852651	0.0317836	0.919223	0.155289	0.590577	0.336069	0.798237	0.263327	0.726435	0.200777	0.568382	0.0875899	0.478694	0.358507
CATMA5a00400	transposable element gene	At5g01335	0.952891	0.293839	0.00478038	0.570184	0.209837	0.300064	-0.162291	0.477649	0.22954	0.458187	-0.796978	0.106813	-0.0553385	0.809135	-0.634629	0.132223	-0.0501728	0.604721	-0.403998	0.399729	0.433658	0.406512	-0.280737	0.404791	0.0215272	0.547186	-0.130129	0.63158
CATMA2a45410	CYP709B2 (cytochrome P450, family 709, subfamily B, polypeptide 2); oxygen binding	At2g46950	0.952531	0.116861	-0.372445	0.171515	-0.58553	0.0757108	0.854527	0.166328	0.0451135	0.499255	0.685499	0.0373116	1.6615	0.0379477	1.28743	0.0637984	-0.119902	0.571024	-0.288825	0.428286	-0.688336	0.346315	1.98937	0.135444	0.935308	0.0674667	0.810717	0.474435
CATMA5c65221	no match	no match	0.952127	0.146935	0.679751	0.138342	1.99977	0.0147783	1.40158	0.0955468	1.35923	0.0333644	0.725342	0.103675	0.87133	0.391641	-0.314703	0.261977	-0.107106	0.539341	-0.12148	0.599342	-0.338363	0.552469	0.54046	0.309186	-0.0102042	0.554783	0.198972	0.57457
CATMA1c71995_new	unknown protein	At1g65500	0.951791	0.204601	3.26081	0.00320766	2.42185	0.00636581	0.74813	0.0595564	1.21405	0.0395984	1.2379	0.0319277	-0.130837	0.816286	0.357504	0.261539	2.0806	0.0140654	2.02685	0.127701	0.662718	0.334015	2.20429	0.12617	1.8584	0.00168209	2.5689	0.0274004
CATMA5a49030	SPDS3 (SPERMIDINE SYNTHASE 3)	At5g53120	0.951631	0.0575047	1.51095	0.0135148	1.20261	0.0327157	1.08704	0.0252008	1.0711	0.0716144	1.28908	0.00482289	1.44739	0.114407	1.32363	0.0251286	0.85739	0.147333	0.723218	0.300092	1.25194	0.139196	1.236	0.137341	0.512397	0.0694379	1.1325	0.164394
CATMA5c64056	NAC2 (Arabidopsis NAC domain containing protein 78); transcription factor	At5g04410	0.950626	0.0941972	0.370487	0.143432	0.277081	0.21657	0.142003	0.408432	0.461218	0.132437	0.0621239	0.363871	0.227592	0.602265	0.478086	0.082144	0.0472733	0.592323	0.0702372	0.585638	0.19306	0.581627	0.260319	0.422945	0.0740382	0.461681	0.368986	0.427713
CATMA4a30620	expressed protein	At4g28910	0.949838	0.0356588	-0.0354971	0.534455	0.133334	0.282813	0.909685	0.0708072	0.784941	0.0684978	0.715863	0.0221626	0.636074	0.404162	0.600877	0.0803435	0.773406	0.108523	0.77915	0.15342	0.613767	0.298214	0.939649	0.154506	0.72098	0.0600227	0.716658	0.269931
CATMA2a22880	expressed protein	At2g24550	0.947647	0.0428477	0.478428	0.115394	0.403925	0.0783698	0.470677	0.159545	0.912818	0.0665083	0.553143	0.090655	0.422383	0.516086	0.210391	0.282944	0.675696	0.199762	0.676138	0.236257	0.574112	0.344925	0.557265	0.275389	0.518261	0.133344	0.415933	0.395969
CATMA4a12510	stress-inducible protein, putative	At4g12400	0.947118	0.112254	1.2411	0.0136794	1.01992	0.0431033	0.449216	0.195349	0.321822	0.205949	0.184499	0.205797	0.528529	0.60024	0.721372	0.0831084	0.592764	0.493961	1.53851	0.102148	0.700472	0.312983	0.753831	0.195211	0.368724	0.21631	0.916575	0.201417
CATMA3c57263	ATGSKB6 (Arabidopsis thaliana glutamine synthase clone KB6); glutamate-ammonia ligase	At3g17820	0.946782	0.059225	0.619622	0.0707468	0.723232	0.0738285	0.987541	0.0308428	1.18859	0.049561	0.998501	0.0110522	0.750543	0.219559	1.06803	0.0226685	0.95899	0.138056	1.34692	0.0779502	0.649572	0.28503	0.88426	0.217279	1.24282	0.0723698	0.789855	0.243392
CATMA1a58655	expressed protein	At1g69380	0.945522	0.0215822	-0.163035	0.375377	-0.0203614	0.471584	0.882404	0.0691256	1.18847	0.0485112	1.13611	0.0169009	0.865734	0.258118	0.988639	0.0372664	0.54892	0.184192	0.913168	0.154123	0.721903	0.245413	0.901204	0.203905	1.19688	0.0330897	0.940277	0.196953
CATMA1a11145	NRT1.1 (NITRATE TRANSPORTER 1.1); transporter	At1g12110	0.945491	0.120395	-0.40336	0.230795	0.279059	0.152823	0.0755923	0.486668	-0.000505736	0.533842	-0.0602216	0.379551	0.188013	0.752106	0.182012	0.353838	0.697903	0.142998	0.927334	0.140629	0.955231	0.192538	0.257734	0.512351	0.358518	0.188248	0.100957	0.66576
CATMA1a59240	ATGSTU11 (Arabidopsis thaliana Glutathione S-transferase (class tau) 11); glutathione transferase	At1g69930	0.94461	0.0128991	1.10333	0.121454	1.19056	0.0161553	1.34784	0.0188694	0.930871	0.118767	1.47935	0.00459716	1.47982	0.238587	1.29436	0.0563142	2.04748	0.0180889	2.74923	0.161817	0.159412	0.629511	2.28956	0.176405	1.69411	0.036283	3.07165	0.0331795
CATMA2a04205	GRP3S (GLYCINE-RICH PROTEIN 3 SHORT ISOFORM)	At2g05380	0.944513	0.0210117	1.61115	0.0630985	1.63259	0.0083677	-0.0786305	0.498662	0.558302	0.134913	0.498033	0.0833651	-0.0927094	0.762226	0.154296	0.345977	1.30336	0.0767428	1.16554	0.0873465	1.07854	0.183908	1.40313	0.119102	0.943939	0.0285165	1.83781	0.063549
CATMA2a44730	JAR1 (JASMONATE RESISTANT 1)	At2g46370	0.944153	0.0560179	-0.0231355	0.546193	-0.19161	0.21434	0.655703	0.0677472	0.889786	0.0565581	0.709409	0.0319021	0.788665	0.262792	0.63951	0.0568993	0.288494	0.38423	0.870161	0.186178	0.653792	0.284174	0.56048	0.273708	0.300439	0.209133	-0.0998494	0.657346
CATMA3a24096	ATGR1 (GLUTATHIONE-DISULFIDE REDUCTASE); glutathione-disulfide reductase	At3g24170	0.943861	0.0445259	0.638556	0.0766774	0.567424	0.142757	0.926437	0.0411372	0.609903	0.0798584	0.851802	0.0234969	0.803066	0.128847	0.764853	0.0315716	0.281425	0.409093	0.624585	0.300797	0.723103	0.354799	0.430578	0.317946	0.159587	0.367009	0.675651	0.308096
CATMA2a00660	invertase/pectin methylesterase inhibitor family protein	At2g01610	0.942062	0.069156	1.33984	0.0386272	1.38677	0.0150021	1.2168	0.0445228	0.8437	0.049364	0.984159	0.0135386	0.59831	0.452237	0.729761	0.105187	2.25088	0.10081	2.74283	0.0175352	2.4945	0.0852193	1.31724	0.159235	0.253468	0.373542	0.674162	0.277504
CATMA1a18700	protein binding / zinc ion binding	At1g19680	0.94176	0.0206059	0.410324	0.215227	0.124541	0.355733	0.596434	0.12809	0.816649	0.0549028	0.630959	0.0494117	0.468642	0.373354	0.722213	0.0659198	0.445168	0.217843	0.712838	0.235863	1.14109	0.192197	0.515214	0.267882	0.748124	0.0590505	0.89439	0.28367
CATMA5c64663	G6PD6 (GLUCOSE-6-PHOSPHATE DEHYDROGENASE 6); glucose-6-phosphate dehydrogenase	At5g40760	0.941666	0.0135197	0.639653	0.0825388	0.463891	0.071078	1.14918	0.018357	1.27409	0.0436735	1.22896	0.0159818	0.683612	0.255059	1.11711	0.0361376	0.648025	0.189661	0.992058	0.281262	0.731375	0.329476	0.968964	0.155939	1.09648	0.0201327	0.754332	0.305447
CATMA3a16175	ATEBP/ERF72/RAP2.3 (RELATED TO AP2 3); DNA binding / protein binding / transcription activator/ transcription factor	At3g16770	0.940389	0.0987847	0.940105	0.0417716	1.00342	0.0396083	0.149484	0.387077	0.326847	0.187343	0.611472	0.122821	-0.16018	0.769176	-0.117808	0.403364	1.10765	0.0622315	0.598003	0.185286	1.03397	0.199889	0.885604	0.199161	1.06045	0.0134488	1.02885	0.171434
CATMA_GFT_00476	peroxiredoxin type 2, putative	At1g60740 // At1g65970 // At1g65960 // At1g65980	0.940261	0.0386831	0.961634	0.126262	0.648521	0.0237513	0.760105	0.0549982	0.992365	0.0846212	1.26913	0.00700821	0.736457	0.242826	0.744699	0.0521968	0.517752	0.247062	0.711634	0.210326	0.411669	0.382997	0.584505	0.245535	1.03129	0.0153033	1.35534	0.262462
CATMA_GFT_01923	meprin and TRAF homology domain-containing protein / MATH domain-containing protein	At5g26280 // At5g26320 // At5g26300	0.940129	0.149748	-0.0088889	0.567246	-0.192758	0.39395	0.952508	0.0314036	1.27374	0.033004	0.835136	0.0291735	0.930566	0.227065	1.00148	0.0230489	0.635939	0.173693	0.962788	0.164658	0.390568	0.461198	2.05012	0.233522	1.06033	0.0426471	1.40988	0.0982374
CATMA4a19052	IP5PII (INOSITOL POLYPHOSPHATE 5-PHOSPHATASE II); inositol-polyphosphate 5-phosphatase	At4g18010	0.939942	0.0228127	0.658854	0.0669969	0.491239	0.0370548	0.42938	0.217529	0.74625	0.0746586	0.501647	0.12052	0.807738	0.459892	0.709956	0.0816159	0.46061	0.238192	0.585763	0.1977	-0.235442	0.52757	1.38356	0.314533	0.905992	0.0359394	1.08453	0.17047
CATMA4c42281	pinoresinol-lariciresinol reductase, putative	At4g13660	0.939753	0.0740678	0.398515	0.163417	1.19654	0.0102461	0.404873	0.204436	0.334008	0.204229	0.711641	0.0352497	0.387532	0.555818	0.52681	0.0615601	3.00791	0.00924507	0.878444	0.278848	0.629953	0.39321	1.84773	0.13386	0.398802	0.186632	1.42013	0.101144
CATMA2a30540	expressed protein	At2g32240	0.938636	0.0793247	1.87346	0.0272756	1.05006	0.0119895	1.00897	0.0495309	1.0919	0.0582242	0.906148	0.047182	0.316437	0.521938	0.647943	0.0483973	1.04968	0.0640765	1.3902	0.0930053	0.796046	0.232765	0.975586	0.204372	0.632294	0.038891	1.32684	0.106364
CATMA1a57396_new	CCoAMT (caffeoyl-CoA 3-O-methyltransferase); caffeoyl-CoA O-methyltransferase	At1g67980	0.937589	0.0656286	1.57224	0.055096	0.73716	0.0496985	1.08508	0.0638704	1.49264	0.096253	1.92302	0.00265841	0.45418	0.599815	0.687084	0.0743018	1.95446	0.118189	2.64904	0.0983275	1.2538	0.237071	2.02902	0.197853	1.47947	0.00963643	2.96933	0.0731559
CATMA1a57290	unknown protein	At1g67865	0.937434	0.0464309	0.301463	0.273331	-0.0284631	0.457958	0.86607	0.0652613	1.00286	0.0516976	0.985861	0.0264148	0.984199	0.260275	1.33541	0.057665	0.442388	0.213269	0.0220153	0.626371	0.054345	0.681072	0.949422	0.179984	0.580202	0.120623	0.437702	0.380924
CATMA4a38060	expressed protein	At4g36500	0.93711	0.080791	0.737968	0.080661	0.362334	0.111157	1.09075	0.0543745	1.50634	0.0309431	1.34223	0.0131069	0.704835	0.308212	0.999459	0.0363687	0.868128	0.137108	1.20267	0.10505	0.913319	0.190627	1.16872	0.243696	1.33882	0.0366751	1.48584	0.144971
CATMA2c47507	glutaredoxin family protein	At2g30540	0.93707	0.025693	-0.0326519	0.538398	0.068303	0.434893	0.450986	0.121356	0.827751	0.0596099	0.478894	0.0568402	0.633747	0.496267	0.645817	0.0744526	0.712489	0.124429	0.903813	0.148308	-0.378161	0.416931	0.574614	0.301861	0.601113	0.185176	0.289488	0.502974
CATMA5c64213	unknown protein	At5g13190	0.936287	0.0485505	1.2352	0.0459632	0.704639	0.0413031	1.31074	0.0346883	1.75885	0.0547689	1.36263	0.0177714	0.787235	0.229688	0.780789	0.0568586	0.60562	0.19912	0.70629	0.2234	0.64897	0.318815	1.43669	0.265063	1.4918	0.0165641	1.43517	0.194791
CATMA5a36780	esterase/lipase/thioesterase family protein	At5g41120	0.935938	0.0183947	-0.0923844	0.451842	-0.127903	0.322184	0.450605	0.124672	0.880274	0.0550812	0.65292	0.0351197	1.26384	0.107342	0.741471	0.0626571	1.74356	0.0425095	1.91678	0.148308	0.814184	0.272026	2.87625	0.110298	0.989827	0.0688518	2.19039	0.0678605
CATMA_GFT_00719	unknown protein	At2g09970 // At1g72510	0.935784	0.157641	0.0497107	0.51322	0.454337	0.152442	0.699533	0.0680488	1.01345	0.0440287	0.771147	0.0196079	0.562057	0.292146	0.568259	0.079562	0.667881	0.170731	1.29895	0.136636	0.612588	0.391154	0.467997	0.293151	0.780068	0.0256255	0.0871204	0.672308
CATMA3a45360	U-box domain-containing protein	At3g52450	0.935055	0.0677276	0.856304	0.150441	0.454312	0.0614814	1.01439	0.0543691	1.54337	0.0460668	1.38998	0.00552719	0.618408	0.258029	0.999006	0.0438311	0.480643	0.326477	0.177791	0.569052	-0.449875	0.395643	1.60082	0.292494	1.14214	0.0200299	1.60762	0.124243
CATMA5c64268	AMP-binding protein, putative	At5g16370	0.934791	0.0760472	0.702621	0.0551902	0.803883	0.0485406	0.551577	0.167265	0.945779	0.0540131	0.486959	0.0765685	0.484851	0.424042	0.550718	0.134554	1.30932	0.0991762	1.29849	0.113451	0.932744	0.232095	0.989658	0.146299	1.26502	0.0111064	0.560613	0.320803
CATMA5a55220	haloacid dehalogenase-like hydrolase family protein	At5g59480	0.934192	0.0544912	0.49094	0.127286	0.280601	0.217548	1.01168	0.0271693	0.781128	0.0591554	0.968828	0.0109624	0.894906	0.185105	1.04183	0.0274877	0.189473	0.488815	0.412581	0.335544	0.548229	0.385196	0.515941	0.311317	-0.215153	0.255446	0.369445	0.442346
CATMA2b42220	GT/UGT74F2 (UDP-GLUCOSYLTRANSFERASE 74F2); UDP-glucosyltransferase/ UDP-glycosyltransferase/ transferase, transferring glycosyl groups / transferase, transferring hexosyl groups	At2g43820	0.934087	0.0265046	0.857416	0.0372294	0.869453	0.0276408	0.645323	0.0806204	0.74175	0.0586391	0.73194	0.0355698	0.565238	0.404162	0.511545	0.111814	0.814687	0.163232	0.790211	0.151082	0.815126	0.208654	1.00792	0.153985	1.20277	0.0323833	0.92745	0.201299
CATMA3b41885	ATMP2 (MEMBRANE STEROID BINDING PROTEIN 2); heme binding / transition metal ion binding	At3g48890	0.933522	0.0182493	0.646213	0.119326	0.466466	0.0506436	1.0312	0.056102	1.43956	0.0525514	1.26396	0.00762203	0.891886	0.132826	1.10224	0.0234435	0.743799	0.125194	1.16397	0.106444	0.238049	0.589563	1.25272	0.125416	1.12887	0.0172418	1.7486	0.11381
CATMA4a16730	nodulin MtN3 family protein	At4g15920	0.932824	0.0240467	0.177455	0.345825	0.690143	0.0369244	1.09614	0.0194983	1.17393	0.0409914	1.28315	0.0208836	0.899176	0.132826	0.877446	0.043484	1.1853	0.140266	1.74897	0.107855	1.2277	0.139053	0.574234	0.247086	0.906381	0.0218259	1.18491	0.297417
CATMA4a24810	IQD22 (IQ-domain 22); calmodulin binding	At4g23060	0.932792	0.0194591	-0.0158544	0.556772	0.0225494	0.475209	0.722695	0.0517379	0.710981	0.0697897	0.653829	0.0264518	0.87976	0.164065	0.667401	0.0721879	0.81435	0.094542	0.341603	0.336843	0.714088	0.232099	0.372313	0.42626	0.707888	0.0474512	0.14434	0.619178
CATMA2c47774	unknown protein	At2g45360	0.932791	0.153526	0.890799	0.033587	0.960254	0.0333578	1.51401	0.0205108	2.00221	0.0347541	2.05368	0.00220003	1.28883	0.150496	1.5509	0.038604	1.59974	0.066667	2.12424	0.184569	1.89303	0.0723183	2.72675	0.0794159	1.67363	0.00907387	3.11487	0.045912
CATMA3a50500	hypothetical protein	At3g57500	0.932586	0.350977	-0.978059	0.0868141	-1.13415	0.0108528	0.428966	0.172443	0.30467	0.232096	0.607984	0.0325528	0.524631	0.560025	0.839562	0.0803392	-0.364537	0.291585	-0.0378757	0.620856	-1.202	0.311999	1.39889	0.173848	0.233866	0.414375	0.854679	0.219284
CATMA5a43885	RBOHD (RESPIRATORY BURST OXIDASE PROTEIN D)	At5g47910	0.931246	0.108835	0.29493	0.189273	0.66673	0.0265763	0.653153	0.0806204	0.806603	0.0518536	1.11921	0.00813825	1.0859	0.106608	0.678536	0.0567236	0.84726	0.0842236	0.768475	0.236257	0.583664	0.288769	0.632474	0.232515	0.614643	0.0686754	0.804896	0.244506
CATMA3a31275	ERD5 (EARLY RESPONSIVE TO DEHYDRATION 5); proline dehydrogenase	At3g30775	0.93083	0.278488	1.04209	0.030178	0.807	0.144322	-0.233082	0.338909	-0.00877919	0.530119	0.0936758	0.38542	-0.700379	0.538135	-0.19033	0.390071	1.76031	0.0527393	2.20109	0.0238066	0.949564	0.270148	0.807235	0.392476	2.04761	0.0124322	1.53628	0.146736
CATMA3a45790	calmodulin-binding family protein	At3g52870	0.930708	0.0577123	-0.471432	0.115471	-0.298459	0.178587	0.954361	0.042316	1.06936	0.0582242	1.42116	0.00864064	1.11	0.150749	1.16325	0.0500018	0.389053	0.286888	0.0534351	0.600529	0.0982075	0.65059	0.635652	0.277727	0.961972	0.0491419	0.463941	0.482174
CATMA5a31650	aminotransferase-related	At5g36160	0.930627	0.0398928	-0.197718	0.294921	0.693024	0.146808	0.794626	0.0682356	0.469508	0.110418	0.805453	0.0169009	0.736469	0.246925	0.659591	0.0574941	0.266384	0.428164	0.375397	0.387213	0.221799	0.596049	0.493531	0.330311	-0.0006807	0.566562	0.468274	0.39316
CATMA5a11990	ZIFL1 (ZINC INDUCED FACILITATOR-LIKE 1); tetracycline:hydrogen antiporter/ transporter	At5g13750	0.930619	0.0234121	0.474764	0.186542	0.656815	0.0289002	0.748305	0.0579987	0.992557	0.0547689	0.958011	0.0193717	1.19597	0.133959	0.928366	0.0559192	0.948101	0.163232	1.1761	0.18176	0.154749	0.651064	1.45938	0.144767	0.899666	0.0467264	1.07885	0.157133
CATMA1a42890	leucine-rich repeat protein kinase, putative	At1g51800	0.930601	0.141529	1.52294	0.0416037	1.20366	0.031833	0.689369	0.120214	0.681498	0.160806	0.868367	0.0624778	-0.0740672	0.82821	0.313749	0.142599	0.896287	0.132653	1.50154	0.119244	0.977378	0.172446	2.46624	0.100162	1.48019	0.00934659	2.79749	0.0353149
CATMA1a55350	disease resistance protein (TIR-NBS class), putative	At1g66090	0.930477	0.0659709	1.63678	0.0548458	0.547056	0.0797702	0.606579	0.0907627	0.90413	0.0778159	1.04413	0.0320145	0.830985	0.26717	0.438584	0.0967213	1.04269	0.0960167	0.932697	0.151082	0.36186	0.52757	1.57557	0.198685	1.22854	0.0501894	1.7579	0.0582058
CATMA5a25880	tryptophan synthase, beta subunit, putative	At5g28237	0.930076	0.0912852	0.114319	0.474838	-0.293157	0.175426	0.913755	0.12273	1.08594	0.0998738	0.709904	0.0654323	1.31776	0.132708	1.46643	0.0410091	0.661648	0.166039	1.29662	0.28803	1.10894	0.162058	2.79169	0.0688097	1.26913	0.0618844	1.59736	0.0815815
CATMA4a23950	plastid-lipid associated protein PAP, putative	At4g22240	0.929192	0.0195003	0.389883	0.138755	0.679607	0.104534	0.938116	0.0405075	0.998575	0.0471925	1.00679	0.0126429	0.950875	0.173292	0.926769	0.0314393	0.142375	0.541513	0.623896	0.229586	0.442539	0.46777	0.761547	0.20357	1.00466	0.028168	0.958531	0.238639
CATMA_GFT_00378_new	leucine-rich repeat protein kinase, putative	At1g51860 // At1g51820 // At3g46370 // At1g51870 // At3g21340 // At5g59680 // At3g46350 // At1g07560 // At1g51890 // At5g59650 // At3g46340 // At5g16900 // At2g28990 // At1g07550 // At3g46420 // At2g04300 // At1g51830 // At1g51910 // At1g51810 // At5g5967	0.9291	0.19159	2.01244	0.00599837	1.91566	0.0133223	0.848211	0.0405075	1.03824	0.0449766	1.35142	0.0122098	0.256182	0.758933	0.818965	0.0750052	0.525169	0.17156	0.173931	0.510605	1.00938	0.189426	2.45924	0.0888624	1.71332	0.00427798	1.4101	0.194489
CATMA1a69630_bis	VQ motif-containing protein	At1g80450	0.928517	0.0214222	1.20737	0.0222417	0.713883	0.0259961	0.932481	0.0373474	1.3939	0.0383429	1.21256	0.0244692	0.434047	0.47203	0.755115	0.127684	0.318714	0.318357	1.2386	0.202693	0.624054	0.271316	0.991115	0.246042	0.608957	0.157428	1.21659	0.16568
CATMA5a23440	expressed protein	At5g25770	0.928182	0.0283844	0.564029	0.120299	0.462904	0.0775935	0.516908	0.118613	0.794817	0.0695825	0.892415	0.0197675	0.33737	0.556029	0.470886	0.167407	0.663149	0.16551	1.0213	0.154575	0.948626	0.219295	0.889272	0.169473	0.952333	0.0284462	0.956131	0.242118
CATMA3c57304	NADK1 (NAD kinase 1); NAD+ kinase/ NADH kinase/ calmodulin binding	At3g21070	0.927121	0.0139646	0.891158	0.165443	0.163562	0.29249	1.27555	0.0748574	0.800981	0.0774018	0.821133	0.0395899	0.668975	0.252728	0.845696	0.112373	0.584691	0.184285	1.17444	0.101574	0.770306	0.228738	1.10455	0.323626	1.06514	0.0512571	1.11568	0.273534
CATMA3a06056	MFP2 (MULTIFUNCTIONAL PROTEIN); enoyl-CoA hydratase	At3g06860	0.927066	0.0164465	0.689795	0.071852	0.745862	0.0365582	0.793686	0.0481877	0.984637	0.0409914	1.0842	0.00939535	0.81302	0.137333	0.891223	0.042649	0.856265	0.0853827	0.91601	0.12548	0.908014	0.219969	1.04781	0.138714	1.12183	0.0134356	1.07722	0.171434
CATMA4a12860	AtNUDT7 (ARABIDOPSIS THALIANA NUDIX HYDROLASE HOMOLOG 7); hydrolase/ nucleoside-diphosphatase	At4g12720	0.926518	0.0308076	1.70337	0.0230182	0.664979	0.0624056	1.05924	0.0584784	1.93244	0.0509632	1.232	0.0206425	0.5083	0.299209	0.475228	0.10394	0.102234	0.531534	0.65047	0.216082	0.0866614	0.656335	1.31453	0.267621	1.95182	0.00428055	1.09509	0.169809
CATMA1a59970	kinase-related	At1g70690	0.925538	0.0359975	1.134	0.0753052	0.455529	0.142617	0.822113	0.0565954	1.16675	0.0289966	0.900532	0.0145713	1.1297	0.0734073	0.930955	0.0402138	2.02105	0.0160791	1.91002	0.0582565	1.58328	0.0752059	1.18187	0.171881	0.934829	0.0541387	1.72089	0.0621542
CATMA3a50890	C2 domain-containing protein	At3g57880	0.924714	0.0506206	0.54543	0.142929	-0.118606	0.34716	0.703197	0.0802491	0.357987	0.192632	0.517174	0.121864	0.801458	0.339946	0.635857	0.11717	-1.62598	0.328138	0.620012	0.246503	-0.196188	0.58932	1.22209	0.226463	0.465621	0.194084	0.609347	0.305644
CATMA5a55320	UDP-glucoronosyl/UDP-glucosyl transferase family protein	At5g59580	0.924542	0.0378813	-0.0093508	0.565328	0.129998	0.37045	0.781806	0.0881664	1.57217	0.0146741	1.01583	0.0177062	1.9393	0.0403712	1.1986	0.032329	0.252074	0.385694	0.494654	0.346538	-0.0471675	0.694734	1.89613	0.08607	0.898617	0.106705	0.482856	0.368307
CATMA3a48130	A11/CFI/TT5 (TRANSPARENT TESTA 5); chalcone isomerase	At3g55120	0.924197	0.31003	-0.323832	0.29985	0.0866647	0.375661	0.606665	0.0979201	0.175956	0.315366	0.484729	0.155244	1.00635	0.128847	0.475151	0.183068	0.0165361	0.625396	-0.552526	0.237529	-0.231785	0.571697	0.579214	0.296562	-0.244831	0.260833	0.100223	0.657117
CATMA4a12020	expressed protein	At4g11910	0.924091	0.0518524	1.19178	0.0339539	1.15617	0.0565256	0.84123	0.0921765	1.28795	0.0367968	1.11233	0.0208836	1.53371	0.0364819	1.53149	0.017513	0.541413	0.279823	1.1661	0.265148	0.0286205	0.704278	2.32802	0.0824776	1.26122	0.0240783	1.52223	0.0863442
CATMA5a46620	squamosa promoter-binding protein, putative	At5g50570	0.923487	0.0406067	0.139447	0.392735	0.155771	0.288737	0.85534	0.0493272	1.06212	0.0461679	1.00161	0.0184485	0.801186	0.356985	1.1922	0.0421722	1.18572	0.0772901	1.29417	0.137613	1.08037	0.255579	1.6807	0.0992443	1.37059	0.0276861	1.69229	0.0714995
CATMA5c64416	YSL2 (YELLOW STRIPE LIKE 2); oligopeptide transporter	At5g24380	0.922295	0.0465545	0.0229111	0.550283	0.35198	0.156232	0.208609	0.321706	0.305154	0.201965	0.573143	0.0484517	0.638661	0.36763	0.330045	0.176021	0.463489	0.391566	0.789916	0.214973	0.560334	0.48516	0.47314	0.331355	0.195219	0.320277	1.07395	0.286827
CATMA3a13560	expressed protein	At3g14280	0.922087	0.0497775	1.13632	0.0244973	1.14051	0.0953839	0.849622	0.0494075	0.373784	0.217949	1.07994	0.00845917	0.6056	0.454918	0.810786	0.0456788	0.492653	0.227648	0.879739	0.274516	0.0317289	0.702484	1.71902	0.142296	0.614817	0.0928172	1.31584	0.258837
CATMA1a31370	unknown protein	At1g33055	0.921793	0.147592	1.30117	0.017091	0.932956	0.0551251	0.843043	0.0470257	0.77782	0.0828881	0.780197	0.0219595	0.188408	0.790608	0.954441	0.0402138	0.304463	0.305781	0.514843	0.236257	-1.02662	0.245757	0.360058	0.519841	1.17447	0.00833202	-0.828195	0.544086
CATMA4a36910	LHT7 (LYS/HIS TRANSPORTER 7); amino acid transmembrane transporter	At4g35180	0.921686	0.218431	2.47779	0.0191634	0.887642	0.0428224	0.775691	0.115096	1.03723	0.0900103	1.1147	0.052207	0.196422	0.78567	0.132857	0.338687	0.990282	0.0757647	1.92746	0.0958843	0.721963	0.297191	1.89568	0.209613	1.50996	0.0058138	2.71004	0.177487
CATMA5a41610	expressed protein	At5g45630	0.921626	0.145829	2.53074	0.00247055	1.71711	0.0880421	0.783071	0.091228	-0.0302241	0.510336	-0.441069	0.170461	1.3413	0.220822	0.546019	0.0767024	1.18234	0.0863101	1.28887	0.121953	1.50947	0.149232	2.28792	0.138257	0.846661	0.0979624	1.73778	0.154912
CATMA1a55770	PMI2 (plastid movement impaired 2)	At1g66480	0.921585	0.133896	1.39468	0.081495	1.11139	0.0232663	1.8096	0.0284675	1.34477	0.0347541	1.49602	0.00606119	0.65991	0.346998	1.36864	0.0379414	1.13574	0.124497	1.59836	0.0928898	1.24326	0.260363	1.93767	0.135444	1.53194	0.0134766	1.94426	0.0654068
CATMA4a25620	high mobility group (HMG1/2) family protein	At4g23800	0.921215	0.0896938	1.8057	0.0377853	0.973393	0.0229774	1.05203	0.0468322	1.7366	0.0495426	1.33689	0.0100816	0.584161	0.265115	0.287209	0.220456	1.2467	0.0638388	0.9184	0.120572	0.430017	0.386892	1.12134	0.220596	1.8164	0.00391623	1.93599	0.0993811
CATMA2a38025	P5CS1 (DELTA1-PYRROLINE-5-CARBOXYLATE SYNTHASE 1)	At2g39800	0.920831	0.241829	0.727687	0.168496	0.831398	0.163924	1.46586	0.00907384	1.27401	0.0525571	1.56985	0.00481766	1.85211	0.0750037	1.82054	0.0191496	-0.442289	0.242966	-0.46392	0.246515	0.115769	0.678094	0.860768	0.406288	-0.0721983	0.529329	0.279794	0.53522
CATMA1a53420	ATCHX16 (CATION/H+ EXCHANGER 16); monovalent cation:proton antiporter	At1g64170	0.920199	0.0590092	0.859855	0.0855142	1.08713	0.0264009	0.69973	0.126676	1.01377	0.100528	1.36135	0.0126025	0.239974	0.732704	0.351362	0.119338	1.72102	0.1423	1.88505	0.0393186	1.1677	0.229314	1.92423	0.138714	1.38825	0.016721	2.11531	0.0395528
CATMA5a13740_bis	UDP-glucose 6-dehydrogenase, putative	At5g15490	0.919996	0.0464063	0.00300924	0.570817	0.314144	0.137758	0.752594	0.053729	0.768669	0.0890895	0.895594	0.0202158	0.633074	0.219559	0.747708	0.042649	0.691399	0.168164	0.957992	0.145149	0.673083	0.293522	0.58089	0.272487	0.633081	0.0486648	0.960023	0.230436
CATMA1a44350	AtTLP7 (TUBBY LIKE PROTEIN 7); phosphoric diester hydrolase/ transcription factor	At1g53320	0.919885	0.0631491	0.151218	0.370062	0.0887039	0.371671	0.272529	0.265238	1.05977	0.0367955	0.569464	0.0346217	0.397844	0.509037	0.418626	0.13602	0.437286	0.235357	0.583624	0.192664	0.714312	0.343337	0.545538	0.265227	0.552362	0.113771	0.301007	0.514584
CATMA1a16025	SRG1 (SENESCENCE-RELATED GENE 1); oxidoreductase, acting on paired donors, with incorporation or reduction of molecular oxygen, 2-oxoglutarate as one donor, and incorporation of one atom each of oxygen into both donors	At1g17020	0.919757	0.0813259	0.634634	0.129378	1.22597	0.0668538	0.657794	0.0996759	0.836368	0.0649105	0.856476	0.0314497	1.50618	0.0964378	1.33933	0.0212258	1.16563	0.197914	0.840744	0.265029	-0.450515	0.413839	1.06503	0.389413	0.920443	0.0642906	1.17901	0.318173
CATMA1a55685	PAP2 (PRODUCTION OF ANTHOCYANIN PIGMENT 2); DNA binding / transcription factor	At1g66390	0.9193	0.206943	-0.898416	0.0613537	0.644718	0.275652	0.622143	0.0829403	-0.0261968	0.513175	-0.258234	0.237805	1.19629	0.137374	0.568311	0.114753	0.597063	0.200129	0.853323	0.237391	-0.0806479	0.701015	2.25737	0.0821992	0.779343	0.0796499	0.991602	0.187287
CATMA4a16220	UGT84A3; UDP-glycosyltransferase/ sinapate 1-glucosyltransferase/ transferase, transferring glycosyl groups	At4g15490	0.918395	0.0254875	0.247944	0.324879	0.165157	0.284673	0.375428	0.178657	0.842164	0.0515584	0.771251	0.0211767	1.14198	0.133643	0.98714	0.046162	0.455789	0.324821	0.0552686	0.597716	0.558693	0.441893	0.89028	0.200029	0.614329	0.0616003	1.59666	0.205697
CATMA3a16215	F-box family protein	At3g16820	0.918202	0.0534731	0.213142	0.322699	0.0667571	0.404504	1.19117	0.0386829	0.983633	0.0611474	1.00975	0.0134459	1.02983	0.114375	0.955646	0.0402138	0.353635	0.322651	0.635548	0.265565	0.372989	0.428859	1.2408	0.242417	0.979151	0.0945377	0.952579	0.199909
CATMA1a06874	APX1 (ASCORBATE PEROXIDASE 1); L-ascorbate peroxidase	At1g07890	0.917844	0.0339682	0.574001	0.127914	0.947284	0.0166314	0.637482	0.0854734	0.625092	0.0766473	0.663279	0.0312241	0.6392	0.38212	0.722712	0.0352339	0.935109	0.0930226	1.07719	0.107212	0.933266	0.205762	0.725619	0.207783	0.939327	0.0177815	1.02018	0.200816
CATMA2a43700	3-phosphoshikimate 1-carboxyvinyltransferase / 5-enolpyruvylshikimate-3-phosphate / EPSP synthase	At2g45300	0.917148	0.027709	0.329056	0.19056	0.498564	0.0722715	0.35503	0.180809	0.657396	0.083471	0.388383	0.130915	0.2054	0.628747	0.700525	0.0508602	0.246776	0.407974	0.608768	0.204828	0.53246	0.336693	0.608307	0.294551	0.712062	0.077859	0.800117	0.314383
CATMA1a07190	AXS2 (UDP-D-APIOSE/UDP-D-XYLOSE SYNTHASE 2)	At1g08200	0.916669	0.0810259	-0.356505	0.189197	0.0116306	0.482063	0.931938	0.0356137	0.783216	0.0527918	0.892184	0.0152396	0.880101	0.155052	0.991119	0.0310201	0.356659	0.361746	0.699386	0.214	0.390616	0.458483	0.91096	0.167229	0.777972	0.0458997	0.563286	0.329812
CATMA1a46055	LOX1 (Lipoxygenase 1); lipoxygenase	At1g55020	0.916297	0.132454	-0.264304	0.355	0.0294232	0.480681	0.891344	0.0473347	0.856225	0.053262	1.06551	0.00908425	0.982704	0.106608	0.829107	0.0947217	-0.429157	0.254036	-0.534826	0.328683	0.0638345	0.686586	0.610141	0.336537	0.0776773	0.509054	0.564463	0.42092
CATMA1a22600	expressed protein	At1g23710	0.915759	0.0675352	0.727795	0.0616769	0.656693	0.0428311	0.4174	0.206947	0.770648	0.134473	0.673714	0.0514625	0.0637325	0.817628	0.00321838	0.51818	0.804833	0.234148	1.22812	0.23706	1.23401	0.173732	0.536982	0.301861	0.767884	0.0691106	0.900109	0.28451
CATMA3a54593	PIP1A (PLASMA MEMBRANE INTRINSIC PROTEIN 1A); water channel	At3g61430	0.915075	0.0197365	0.440684	0.1202	0.362331	0.0858307	0.867996	0.0515836	1.01313	0.0618066	0.876267	0.0355038	1.0211	0.17701	0.943724	0.0336691	0.70067	0.13767	0.922942	0.137215	1.17265	0.181181	0.757222	0.199247	0.656672	0.125982	0.533748	0.352468
CATMA3c57703	YLS2 (yellow-leaf-specific gene 2); strictosidine synthase	At3g51430	0.915072	0.0155598	0.968182	0.0346065	0.828018	0.0741955	0.925132	0.0369392	0.954826	0.0702713	1.15328	0.00736772	0.839123	0.148435	0.930274	0.0265896	0.99876	0.143729	0.730035	0.167132	1.00011	0.177951	1.17481	0.146392	1.09188	0.0170396	1.51169	0.103656
CATMA2b43690	transketolase, putative	At2g45290	0.91431	0.0756051	0.246915	0.232799	0.841778	0.0673944	0.519755	0.142238	0.582368	0.125463	0.563334	0.0341623	0.610481	0.297926	0.79519	0.0618203	0.935783	0.200084	1.37434	0.146708	0.506002	0.444741	1.94729	0.142296	0.710839	0.0456402	1.00664	0.185914
CATMA4a02070	MAT2/SAM-2 (S-adenosylmethionine synthetase 2); methionine adenosyltransferase	At4g01850	0.914254	0.0276033	-0.0839844	0.469915	0.160171	0.247025	1.01188	0.0287376	0.911323	0.0435439	0.978652	0.0112783	0.403584	0.690181	0.948988	0.0408863	0.898656	0.147197	0.899585	0.169169	0.781337	0.288717	0.895869	0.163352	1.04278	0.0190551	0.752683	0.25766
CATMA1a40000	EMB1144 (EMBRYO DEFECTIVE 1144); chorismate synthase	At1g48850	0.914064	0.0173069	0.538156	0.0813144	0.614951	0.0404093	0.865244	0.0839513	0.782585	0.0856423	0.729281	0.0229572	0.377682	0.449465	0.641512	0.0467715	0.254932	0.378819	0.671515	0.232538	0.399547	0.38798	0.553263	0.266733	0.72911	0.0610888	0.722621	0.26345
CATMA3a39700	zinc finger (C3HC4-type RING finger) family protein	At3g46620	0.914042	0.0931682	1.27229	0.0589075	0.762709	0.0185172	0.854934	0.0415319	1.25987	0.0267823	0.883379	0.0589836	0.181404	0.779842	0.645879	0.0512612	1.5612	0.0603894	1.37825	0.139053	1.52883	0.176725	0.696092	0.208181	0.79597	0.0359542	0.79652	0.26245
CATMA1a18330	GATL1/GLZ1/PARVUS (GALACTURONOSYLTRANSFERASE-LIKE 1); polygalacturonate 4-alpha-galacturonosyltransferase/ transferase, transferring glycosyl groups / transferase, transferring hexosyl groups	At1g19300	0.913765	0.0579215	-0.178249	0.434413	0.381715	0.0838733	1.12886	0.0277043	1.10023	0.0506749	1.63191	0.00438947	1.21923	0.0977625	1.29275	0.0474296	0.780854	0.199432	0.926557	0.259432	0.656138	0.336184	1.61997	0.169079	1.1877	0.0286263	0.715779	0.28851
CATMA3a01460	regulator of chromosome condensation (RCC1) family protein	At3g02510	0.913283	0.0630063	-0.0774805	0.473751	0.273133	0.186488	1.15168	0.0189724	1.20981	0.0267823	1.17114	0.0101702	1.19835	0.105599	1.24867	0.0243645	0.681361	0.154355	1.21948	0.0985983	0.940259	0.275189	1.02989	0.140231	0.890032	0.0528613	1.22287	0.192923
CATMA1a01770	glycosyl hydrolase family 1 protein	At1g02850	0.913245	0.128148	1.17986	0.0272756	1.25867	0.0138572	1.27528	0.0369392	0.649952	0.214142	1.76421	0.00746645	0.916762	0.159999	1.59557	0.0186048	0.705008	0.199075	0.541897	0.410182	0.326348	0.533607	2.30094	0.0849348	1.04132	0.0472806	2.0363	0.0655321
CATMA4a05410	methionine sulfoxide reductase domain-containing protein / SeIR domain-containing protein	At4g04840	0.912545	0.059751	-1.60137	0.0499057	0.342026	0.180209	0.530846	0.129713	0.721072	0.112299	0.849123	0.0346217	1.09	0.221502	0.839166	0.0812634	0.519484	0.187468	0.528138	0.236257	0.9094	0.185918	0.302366	0.394356	0.634402	0.0553167	0.653386	0.28466
CATMA4a12410	CYP706A4 (cytochrome P450, family 706, subfamily A, polypeptide 4); oxygen binding	At4g12300	0.911926	0.0177142	0.20352	0.312516	0.383283	0.0654899	0.762661	0.0641139	0.790379	0.0790609	0.858373	0.0187093	0.606788	0.380678	0.68783	0.0588068	0.519396	0.259478	0.520533	0.270542	0.514967	0.381252	0.435619	0.326026	0.606917	0.0630227	0.877879	0.245861
CATMA4a35845	caffeoyl-CoA 3-O-methyltransferase, putative	At4g34050	0.911705	0.0288069	0.480899	0.100179	0.632182	0.0728961	1.06626	0.0307284	1.13189	0.048383	1.17275	0.0119743	0.743272	0.169897	1.04361	0.0333518	0.165501	0.471761	0.398935	0.29359	0.37131	0.40875	0.905933	0.21272	0.672982	0.0621531	0.822431	0.268876
CATMA3a12770	amino acid permease family protein	At3g13620	0.911578	0.0561127	0.0806304	0.488453	0.153772	0.295532	0.475148	0.140893	0.506924	0.118951	0.4942	0.0492981	0.658279	0.283411	0.597772	0.0599436	0.538446	0.195397	0.811347	0.186052	0.0776844	0.676363	0.00178129	0.727699	0.39906	0.115734	0.48849	0.364096
CATMA_GFT_02604	transposable element gene	At1g39430 // At4g07450 // At4g03640 // At3g43100 // At3g30550 // At5g35250 // At2g05890	0.911181	0.210392	-0.139681	0.419882	-0.26447	0.305161	0.353453	0.231805	-0.408916	0.33104	-0.0688345	0.402068	0.231747	0.64543	-0.324112	0.157358	-0.47776	0.195397	-0.997974	0.19118	-0.375443	0.522469	-0.422153	0.329412	-0.0689802	0.503496	-0.370983	0.51338
CATMA4a31835	ATR2 (ARABIDOPSIS P450 REDUCTASE 2)	At4g30210	0.910992	0.0639426	0.908647	0.0619778	0.663098	0.0292019	1.06929	0.0513462	1.17601	0.0529101	1.24535	0.0133247	0.795959	0.154559	1.00812	0.038793	0.708105	0.200059	1.1092	0.124144	0.941439	0.227172	1.23499	0.208203	0.9438	0.0318092	1.21134	0.202297
CATMA4a01890	chitinase, putative	At4g01700	0.91077	0.0617876	1.01252	0.0296231	0.808895	0.0357766	0.563154	0.0907202	1.01802	0.0799835	0.784611	0.0297524	0.396425	0.597446	0.986526	0.0314465	0.222562	0.409464	0.941907	0.183093	-0.0692924	0.681967	1.3836	0.305644	1.10822	0.0103088	1.51432	0.148238
CATMA2a36030	unknown protein	At2g37750	0.910769	0.0571323	1.03825	0.0768651	0.547343	0.126989	0.586949	0.0833815	0.457833	0.182801	0.687975	0.0336674	0.906309	0.216983	1.09661	0.0961726	1.40918	0.0474479	1.65131	0.179544	0.602004	0.410128	2.69743	0.0688097	0.915123	0.0317742	1.81739	0.0513161
CATMA2a42940	expressed protein	At2g44500	0.910556	0.0367666	0.299041	0.230968	0.217087	0.278883	0.3284	0.244085	0.639633	0.121134	0.607875	0.0504321	0.532748	0.342985	0.585009	0.0737867	1.24308	0.0608733	0.906971	0.178564	1.41343	0.223153	0.954997	0.153332	1.03964	0.0305698	1.13308	0.151264
CATMA4c42443	methionine sulfoxide reductase domain-containing protein / SelR domain-containing protein	At4g21840	0.910535	0.0254292	1.18183	0.0168315	0.773601	0.0550003	0.788368	0.0702784	1.51319	0.0554325	1.60413	0.00350687	0.494484	0.315119	1.207	0.0481679	0.390334	0.246764	0.866849	0.390536	-0.0443886	0.69465	0.63755	0.495783	1.38364	0.00569493	1.93738	0.0549709
CATMA5a11290	WRKY75 (WRKY DNA-BINDING PROTEIN 75); transcription factor	At5g13080	0.910497	0.0764847	0.709948	0.0918519	0.924791	0.0918241	1.63148	0.0206522	0.521627	0.240826	1.62043	0.00310455	1.14001	0.260275	1.69591	0.0394527	0.74987	0.136272	1.36953	0.284796	0.906177	0.227172	2.77687	0.108881	1.21068	0.0480515	2.45619	0.185427
CATMA1a26870	transferase family protein	At1g28680	0.910394	0.0147211	0.549936	0.191877	0.217488	0.232567	0.414998	0.171484	0.316579	0.231931	0.74074	0.0206425	0.696482	0.225671	0.551378	0.100381	-0.0319334	0.621963	0.536316	0.345818	0.274543	0.519592	0.887246	0.251757	0.47529	0.0917682	0.797181	0.342498
CATMA1a26000	interferon-related developmental regulator family protein / IFRD protein family	At1g27760	0.909634	0.0467378	0.493005	0.142527	0.268707	0.248926	0.894077	0.0538185	0.652261	0.154918	0.797849	0.0181185	0.704393	0.178205	0.809415	0.030243	0.362665	0.302624	0.572172	0.296775	0.317554	0.48429	0.7449	0.221157	0.338422	0.137907	0.55521	0.325531
CATMA3a41980	AMP-dependent synthetase and ligase family protein	At3g48990	0.909549	0.0204284	0.456239	0.14383	0.328792	0.132037	0.0629199	0.503194	0.544091	0.138499	0.241496	0.205054	0.0943967	0.789625	0.280353	0.23619	0.206633	0.413013	0.395915	0.313523	0.601348	0.363416	0.494841	0.29116	0.254352	0.21889	0.542888	0.330029
CATMA1a65790	zinc-binding family protein	At1g76590	0.908947	0.165002	0.687691	0.209183	0.561091	0.114535	0.98554	0.0680445	1.40088	0.0409147	1.16656	0.0126429	0.861409	0.484039	1.02569	0.105677	0.511783	0.388537	0.74724	0.223045	0.0406712	0.693287	0.672995	0.246644	0.718762	0.0589495	1.18375	0.148795
CATMA5c64161	unknown protein	At5g10695	0.906408	0.0392558	1.48406	0.0499057	0.685034	0.041523	0.791047	0.0516781	1.81665	0.0224679	1.43336	0.00403542	0.780811	0.444148	0.72892	0.0479455	1.35773	0.0532856	1.19229	0.10799	0.761295	0.244381	1.59676	0.192415	1.76134	0.0200788	1.25685	0.11803
CATMA1a65860	CML38; calcium ion binding	At1g76650	0.904862	0.0848279	0.266407	0.236537	0.0941864	0.367343	1.14139	0.0534647	2.04297	0.011003	1.52157	0.0174407	0.86828	0.375696	1.12002	0.0268293	0.936599	0.120228	1.36331	0.112233	1.95495	0.0945632	1.46079	0.284949	1.32797	0.033027	1.65773	0.173966
CATMA4a15890	UDP-glucoronosyl/UDP-glucosyl transferase family protein	At4g15280	0.904848	0.144318	0.0636504	0.504364	0.206327	0.29458	0.983207	0.0286479	1.04919	0.11269	0.984175	0.0149799	1.48497	0.0630759	1.04436	0.0386035	0.310407	0.355292	0.694131	0.176877	0.131998	0.667827	1.71555	0.08607	1.29202	0.056211	0.561063	0.319793
CATMA4c42121	UBQ11 (UBIQUITIN 11); protein binding	At4g05050	0.904789	0.0703614	0.753162	0.0841135	0.315575	0.198448	0.792776	0.0423185	0.652692	0.0900759	0.709464	0.0242202	0.405186	0.454918	0.424842	0.128591	0.0371497	0.610311	0.0122026	0.635955	0.500619	0.335378	0.755071	0.231797	0.294464	0.208765	0.40317	0.407223
CATMA4a23000	B120; protein kinase/ sugar binding	At4g21390	0.904401	0.115675	1.28172	0.0366397	0.940712	0.0160943	1.30942	0.0150743	1.28564	0.0548034	1.50264	0.00403542	1.13789	0.212292	1.45523	0.0182208	1.83964	0.0767956	1.44765	0.210059	1.14519	0.135261	2.32491	0.134469	1.64917	0.00383231	2.75899	0.0274004
OPA002159	ASB1 (ANTHRANILATE SYNTHASE BETA SUBUNIT 1); anthranilate synthase	At1g25220	0.904183	0.0488082	0.874	0.121988	0.475015	0.0628887	0.870723	0.0575948	0.712756	0.114583	1.1878	0.0145833	0.55386	0.287503	0.65674	0.0429833	-0.532506	0.168757	-0.852892	0.172757	-0.238265	0.563459	1.11254	0.227765	1.00844	0.0205666	0.757236	0.285781
CATMA4a20060	ankyrin protein kinase, putative	At4g18950	0.903699	0.0171774	0.379343	0.181973	0.169863	0.289725	1.16483	0.063241	0.990715	0.0839004	1.27598	0.0155952	0.797773	0.157743	0.948342	0.0414515	0.606387	0.252597	0.587889	0.317069	0.246653	0.548419	1.06295	0.316163	0.93663	0.0239577	0.747096	0.254881
CATMA2b15560_new	unknown protein	At2g16900	0.901889	0.105398	1.15968	0.0626008	0.687096	0.0217279	0.817113	0.0664269	0.808407	0.0574706	0.745581	0.0201969	0.606258	0.220791	0.563339	0.0924319	0.649695	0.146359	1.07369	0.119983	0.204249	0.592348	0.792107	0.195211	0.722116	0.0361284	0.678947	0.298885
OPA024527	GASA1 (GAST1 PROTEIN HOMOLOG 1)	At1g75750	0.901756	0.289829	1.20312	0.113054	0.896382	0.035957	0.0990432	0.502664	0.162685	0.37116	0.127608	0.333174	0.213261	0.668768	0.286641	0.185364	1.28828	0.126294	1.06438	0.141886	1.33477	0.225672	0.796663	0.313876	0.68964	0.162055	0.760501	0.318325
CATMA3c57243	nodulin MtN3 family protein	At3g16690	0.901463	0.0258979	-0.211878	0.45882	0.500424	0.081303	0.644439	0.0712986	0.82154	0.0505299	0.893305	0.0240374	0.897698	0.252481	0.67988	0.0748682	1.32038	0.143106	1.06212	0.109407	1.214	0.143529	0.683366	0.302484	1.00138	0.047993	0.686229	0.27542
CATMA1c71325	mutase family protein	At1g21440	0.901301	0.0573387	-0.722877	0.166272	-0.136914	0.333827	0.643277	0.0818229	0.759428	0.0789966	0.562043	0.0546722	0.806943	0.249469	0.93561	0.0370704	0.400337	0.254867	0.144573	0.514769	0.237409	0.531888	0.887141	0.172392	0.597099	0.0672195	0.483925	0.358581
CATMA4a16980	cysteine proteinase, putative	At4g16190	0.901045	0.0730807	0.222373	0.337101	0.440425	0.164871	0.551896	0.0872866	0.800875	0.0548509	0.887174	0.0161893	0.704319	0.275914	0.664222	0.0905523	0.429229	0.22066	0.334899	0.348737	0.341435	0.440867	0.73242	0.228804	0.573135	0.0875899	0.714166	0.266477
CATMA3c57744	cell division cycle protein 48, putative / CDC48, putative	At3g53230	0.899991	0.0377014	0.853198	0.0441724	0.832213	0.124872	1.18829	0.0179503	1.08917	0.114276	0.887176	0.021614	1.38243	0.071996	1.17383	0.0399086	1.44864	0.146556	1.4925	0.221771	1.40344	0.275739	2.27928	0.138714	0.909143	0.0610888	1.21999	0.234604
CATMA3a29085	receptor-like protein kinase-related	At3g29050	0.899705	0.0844255	0.140219	0.39267	0.0293097	0.457683	0.566514	0.216957	0.428074	0.211092	1.14738	0.00680858	1.42793	0.175874	1.37295	0.0246002	0.725988	0.15809	1.98143	0.124133	1.10145	0.153822	1.89756	0.201811	1.99459	0.0337085	1.88409	0.183687
CATMA1d05001	transferase family protein	At1g03940	0.89844	0.0172688	0.429631	0.131473	0.445124	0.092937	0.386348	0.188843	0.719279	0.0865423	0.470854	0.0923269	0.806361	0.266868	0.442208	0.116407	0.726427	0.131693	0.408469	0.329211	0.505711	0.342202	0.868437	0.271546	0.91782	0.0330408	0.609355	0.336854
CATMA4a25520	disease resistance-responsive family protein / dirigent family protein	At4g23690	0.897885	0.0258979	0.0539679	0.535302	0.835891	0.0334776	0.852735	0.0602088	0.927095	0.0493445	1.04866	0.00925503	0.671247	0.515568	0.801708	0.143445	0.926492	0.109267	1.01622	0.160416	0.492673	0.475585	1.0438	0.138714	0.561624	0.171755	0.703637	0.292233
CATMA1c71545	40S ribosomal protein S15, putative	At1g33850	0.89687	0.0973382	0.822388	0.0518975	0.0460937	0.454366	1.17912	0.0376386	-0.0886605	0.475499	0.806161	0.0264209	1.20778	0.0769342	0.753124	0.057797	0.0841023	0.574451	1.39341	0.136904	0.414009	0.490026	0.95462	0.155216	0.202588	0.391899	0.893427	0.291652
CATMA5a50080	membrane related protein-like	At5g54170	0.896084	0.105347	1.3718	0.019587	1.14276	0.0778232	1.02689	0.0292198	0.451388	0.273331	0.926185	0.0162537	1.41112	0.264171	1.77175	0.0306309	1.44943	0.0906141	1.19349	0.329787	1.16461	0.223374	3.18879	0.0704112	1.3528	0.0562066	2.02585	0.0415611
CATMA2a37590	ABC transporter family protein	At2g39350	0.896019	0.0593492	2.10477	0.0159777	1.77081	0.0178878	0.621235	0.0938053	0.423865	0.178546	1.03869	0.0168254	1.41522	0.116211	0.798655	0.0493493	2.10632	0.10364	2.10941	0.0795224	0.979957	0.293522	2.10697	0.212066	0.452483	0.14503	1.69716	0.202297
CATMA1a00620	peptidase	At1g01650	0.895971	0.105439	0.423299	0.145124	0.758763	0.0256	0.733096	0.062885	0.567134	0.0802755	0.658581	0.0255751	0.625035	0.345088	0.937231	0.0240807	0.466309	0.236765	1.41379	0.0731201	1.2575	0.152376	0.518357	0.275258	0.895758	0.0190551	1.10948	0.14913
CATMA4a24820	IQD22 (IQ-domain 22); calmodulin binding	At4g23060	0.89564	0.196121	-0.343538	0.285023	-0.518775	0.054684	0.454205	0.122359	0.766155	0.0526778	0.925197	0.011894	0.63167	0.488718	0.55268	0.082585	-7.15743e-05	0.635947	0.130555	0.532024	0.184977	0.57667	0.498836	0.310275	0.461986	0.144719	0.0157288	0.720341
CATMA1a68510	ATOCT5 (ARABIDOPSIS THALIANA ORGANIC CATION/CARNITINE TRANSPORTER5); carbohydrate transmembrane transporter/ sugar:hydrogen ion symporter	At1g79410	0.895399	0.0456827	0.561665	0.131976	0.433983	0.162274	0.651034	0.0698605	0.463144	0.227255	0.626253	0.0266804	0.838542	0.212292	0.85184	0.0440436	0.525584	0.17377	1.03272	0.154123	0.918337	0.254487	0.656652	0.267417	0.469746	0.0930722	0.886984	0.273145
OPA005166	HSP17.6II (17.6 KDA CLASS II HEAT SHOCK PROTEIN)	At5g12020	0.895291	0.32926	1.34922	0.0189254	1.16235	0.00760939	0.933842	0.0791375	1.09922	0.0360728	1.06638	0.0200325	0.637998	0.539968	1.3623	0.0132636	2.40606	0.0170294	2.43578	0.0423657	1.53071	0.104312	2.2331	0.184215	1.43503	0.00787738	1.78907	0.0526586
CATMA1a53650	unknown protein	At1g64360	0.89492	0.112876	-0.0737141	0.494433	0.0628184	0.42149	0.977556	0.068165	1.28576	0.023559	1.31238	0.0101037	1.31303	0.0589644	1.14395	0.0380379	0.925007	0.127063	0.831233	0.152558	0.584663	0.293522	1.1788	0.137341	1.1177	0.035972	0.928282	0.202693
CATMA3a18660	oxidoreductase, 2OG-Fe(II) oxygenase family protein	At3g19010	0.894824	0.0543524	1.01892	0.0523486	0.785078	0.0274046	0.882625	0.0814863	1.06737	0.0514535	1.25185	0.015519	0.618457	0.299382	0.457604	0.156341	0.834139	0.173765	0.491358	0.306598	1.03457	0.16579	1.31565	0.204228	1.22762	0.0141845	1.42894	0.194729
CATMA1a33570	transposable element gene	At1g35405	0.893726	0.0689858	0.205603	0.279711	0.534073	0.0833888	1.53885	0.0152582	1.41871	0.0266132	1.24918	0.00580819	1.28838	0.0729244	1.4043	0.0314465	0.661039	0.167206	-0.0102439	0.635623	-0.162348	0.642858	2.07789	0.0794159	1.11961	0.0268194	0.745389	0.404991
CATMA3a28150	unknown protein	No match	0.892706	0.0160637	0.18368	0.491872	0.405353	0.23076	0.983587	0.0448719	0.33074	0.278739	0.893686	0.0296169	1.28938	0.106608	0.970517	0.0291839	0.510329	0.37927	0.930838	0.256136	0.150446	0.607616	0.415874	0.374579	0.642138	0.0475463	1.5916	0.19892
CATMA1a55860	60S ribosomal protein L10 (RPL10C)	At1g66580	0.892248	0.0279826	1.11052	0.0383518	0.75361	0.0281743	0.951547	0.0376386	0.858016	0.0804913	0.973855	0.0119743	0.67926	0.214727	0.800755	0.0559192	0.688047	0.190059	0.664313	0.211484	0.759172	0.252752	0.857998	0.241023	0.787061	0.0263308	0.7006	0.327247
[truncated: 31,785 more rows]
